# Supplementary material for: NAD+ augmentation restores mitophagy and limits accelerated aging in Werner syndrome
Source: Nat Commun. 2019 Nov 21;10:5284. doi: 10.1038/s41467-019-13172-8 (PMC6872719; doi:10.1038/s41467-019-13172-8)
Supplement: Supplementary file 3 — Supplemantary Data 1 [file 41467_2019_13172_MOESM3_ESM.xlsx]

## Sheet: Raw values and stat analysis
Metabolite	N2 (veh.) day 7				N2 (NR) day 7				wrn-1 (Veh.) day 7				wrn-1 (NR) day 7				wrn-1(veh.)/N2(veh.)	p-value (t-test)	N2(NR)/N2(veh.)	p-value (t-test)	wrn-1(NR)/wrn-1(veh.)	p-value (t-test)
acs-5	0.000312366	0.000230956	0.000197013	0.000198618	0.000254561	0.00030188	0.00020312	0.000522034	0.000169377	0	0.000177778	0	0	0.000180734	0.000185822	0.000223984	0.369726	0.0408018	1.36492	0.298075	1.70108	0.423813
IBP-2	0.00105423	0.00100081	0.00114268	0.00127115	0.00118795	0.00146628	0.00121872	0.00117458	0.00127033	0.00130273	0.00128889	0.00145468	0.00141862	0.00153624	0.00153303	0.00152309	1.1897	0.026778	1.12948	0.161603	1.1306	0.0142884
ACS-17	0.00027332	0.000230956	0.000157611	0	0	0	0.000162496	0.000174011	0.000211721	0.000179686	0	0	0.000171954	0.000225917	0	0.000223984	0.59135	0.445076	0.508406	0.333278	1.58877	0.487742	p-value
ACS-2	0	0	0	0	0	0	0	0	0	0	0	0	0	0	0	0							less than 0.001
ACS-11	0.000507594	0.000577389	0.00059104	0.000556129	0.000254561	0.000345006	0.00020312	0.000478531	0.00050813	0.000359373	0.000444444	0.000318211	0.00030092	0.000271101	0.000418099	0.000358375	0.730308	0.0175487	0.573983	0.0092863	0.827217	0.236829	between 0.01 and 0.001
ACS-13	0.000195229	0	0	0	0	0	0	0	0	0	0.000266667	0	0	0	0	0	1.36592	0.836028	0	0.355918	0	0.355918	between 0.05 and 0.01
ECH-6	0.000624732	0.000538897	0.00074865	0.000715023	0.000763683	0.000690012	0.000690608	0.000478531	0.000677507	0.000583981	0.000622222	0.000772798	0.000730806	0.000632568	0.000650376	0.000671953	1.01112	0.910858	0.998299	0.988977	1.01099	0.879733
ECH-1,1	0	0	0	0	0	0	0	0	0	0	0	0	0	0	0	0
ECH-1,2	0.00148374	0.00142423	0.0014185	0.0013506	0.0012728	0.00129377	0.00129997	0.00121808	0.00139736	0.00148241	0.00155556	0.00163651	0.00146161	0.00171697	0.00171885	0.00170228	1.06954	0.138931	0.895644	0.00414864	1.08694	0.154371
ECH-2	0	0	0	0	0	0	0	0	0	0	0	0	0	0	0	0
ECH-4	0.000390457	0.000192463	0.000275819	0.000278065	0.000212134	0.000345006	0.000365616	0.000217514	0.000254065	0.000359373	0.000355556	0.000318211	0.000343909	0.000225917	0.000418099	0.000223984	1.1323	0.457883	1.00305	0.98848	0.941504	0.736655
ECH-5	0.000195229	0	0.000197013	0.000238341	0	0.00030188	0.000284368	0.000261017	0	0.00026953	0.000222222	0.000409128	0.000214943	0.000361468	0.000232277	0.000179187	1.42865	0.525782	1.34362	0.564941	1.09657	0.824255
ECH-7	0	0	0	0	0	0	0	0	0	0	0	0	0	0	0	0
HACD-1	0	0	0	0	0	0	0	0	0	0	0	0	0	0	0	0
B0272.3	0.000702823	0.000577389	0.000472832	0.000595853	0.000721256	0.000603761	0.000528112	0.00060904	0.000635163	0.000494138	0.000666667	0.000545504	0.000558851	0.000542201	0.000603921	0.000671953	0.996839	0.976959	1.04822	0.662205	1.01514	0.863073
ACLY-2	0.000898052	0.000923823	0.000788053	0.000834194	0.000848536	0.000776264	0.0010156	0.000870057	0.00101626	0.000808589	0.00106667	0.00109101	0.00090276	0.000722935	0.000696832	0.000627156	1.15632	0.107768	1.01926	0.787601	0.740657	0.0250656
CPT-1	0.000195229	0.000307941	0.000197013	0.000158894	0.000212134	0.000258755	0.000243744	0	0.000211721	0.00026953	0.000222222	0.000227293	0.00030092	0.000587385	0.000371644	0.000447968	1.08345	0.623831	0.831861	0.616637	1.83496	0.0210487
CPT-2	0.000234274	0.000230956	0.000157611	0.000238341	0	0	0	0.000174011	0	0	0	0	0	0	0	0	0	3.08379e-05	0.202061	0.0112296
ACDH-1	0	0	0	0	0	0	0	0	0	0	0	0	0	0	0	0
ACDH-8	0	0	0	0	0	0	0	0	0	0	0	0	0	0	0	0
ACDH-3	0.000663777	0.000692867	0.00074865	0.000834194	0.000763683	0.000646886	0.000771856	0.000783051	0.000846883	0.000808589	0.000844444	0.000863715	0.000687817	0.000768119	0.000882654	0.000895937	1.14429	0.0355019	1.00884	0.899117	0.961618	0.548548
ACDH-7	0.00054664	0.000500404	0.000315221	0.000436959	0.000509122	0.000431258	0.00040624	0.000391526	0.000381098	0.000449216	0.000222222	0.000409128	0.000386897	0.000632568	0.000464554	0.000447968	0.812386	0.27737	0.966053	0.79636	1.32177	0.155372
ACDH-9	0.00054664	0.000538897	0.000472832	0.000595853	0.000678829	0.000474383	0.000568736	0.00060904	0.000550474	0.000539059	0.000533333	0.000545504	0.00060184	0.000677752	0.000650376	0.00071675	1.00657	0.894441	1.08206	0.407319	1.2206	0.00272957
ACDH-12	0.000429503	0.000346434	0.000394027	0.000317788	0.000381841	0.000388132	0.000243744	0.000348023	0.000296409	0.000179686	0.000222222	0.000272752	0.000386897	0.000271101	0.000371644	0.000403172	0.652709	0.0115468	0.9153	0.477695	1.4755	0.0267301
ACAA-2	0.000859006	0.000808345	0.000985066	0.00107253	0.00093339	0.00116439	0.000893728	0.000957063	0.000889228	0.000808589	0.000933333	0.00113647	0.000945748	0.000858485	0.00102202	0.00107512	1.01145	0.911524	1.06003	0.536079	1.0355	0.705108
B0303,3	0.000234274	0.000461912	0.000630442	0.000357512	0.000381841	0.00030188	0.000243744	0.000435028	0.000381098	0.000449216	0.000222222	0.000409128	0.000429886	0.000542201	0.000418099	0.000403172	0.867899	0.589153	0.809014	0.424941	1.22693	0.209566
POD-2	0.000156183	0.000230956	0	0	0	0.000172503	0.000162496	0.000261017	0	0	0	0	0	0	0	0	0	0.145788	1.53954	0.535399
ACS-1	0	0	0	0	0	0	0	0	0	0	0	0	0	0	0	0
ACOX-1	0	0	0	0	0	0	0	0	0	0	0	0	0	0	0	0
F08A8,4	0	0	0	0	0	0	0	0	0	0	0	0	0	0	0	0
KAT-1	0.000585686	0.000654375	0.000669845	0.000635576	0.000509122	0.000560635	0.000528112	0.000696046	0.000592818	0.000628903	0.000622222	0.000500045	0.000644828	0.000632568	0.000696832	0.000627156	0.920842	0.198832	0.901171	0.220642	1.10981	0.10483
T02G5,7	0.000429503	0.000538897	0.000630442	0.000436959	0.000509122	0.000560635	0.000690608	0.000435028	0.000550474	0.000583981	0.000666667	0.000545504	0.000515863	0.000632568	0.000557465	0.000671953	1.15268	0.208847	1.07839	0.598685	1.01331	0.868301
FASN-1	0.00292843	0.00331037	0.00338863	0.00305871	0.00271532	0.00258755	0.00255931	0.00234915	0.00317581	0.002291	0.0032	0.00290936	0.00249334	0.00239472	0.00260151	0.0028222	0.912506	0.286408	0.80492	0.00330364	0.890775	0.219423
CTS-1	0.00117137	0.00146272	0.00133969	0.00123143	0.00165465	0.0015094	0.00138122	0.0015661	0.00110095	0.00134765	0.00146667	0.00127284	0.00137563	0.0013555	0.00130075	0.00152309	0.996714	0.967235	1.17409	0.0387838	1.07071	0.348026
MDH-1	0.000702823	0.00073136	0.00074865	0.000834194	0.000890963	0.000776264	0.00060936	0.00091356	0.000846883	0.000808589	0.000755556	0.000863715	0.000730806	0.000768119	0.000743287	0.00085114	1.08542	0.132976	1.05738	0.585269	0.944609	0.256617
FUM-1	0.000702823	0.000654375	0.00074865	0.000436959	0.000678829	0.000431258	0.000731232	0.000696046	0.000592818	0.000628903	0.000666667	0.000636421	0.000644828	0.000722935	0.000603921	0.000447968	0.992922	0.951279	0.99786	0.989293	0.958351	0.675627
SDHA-1	0.000741869	0.000808345	0.000866858	0.000953365	0.000806109	0.000690012	0.00081248	0.000870057	0.000719851	0.000853511	0.000711111	0.000772798	0.00103173	0.000858485	0.000975564	0.00085114	0.907084	0.208296	0.9431	0.444816	1.21576	0.0244322
SDHB-1	0.000624732	0.000423419	0.000551637	0.000516406	0.000636402	0.000517509	0.000568736	0.000565537	0.000423442	0.000449216	0.000488889	0.000363669	0.000472874	0.000406651	0.000650376	0.000492765	0.815245	0.0950786	1.08127	0.408863	1.17241	0.246547
MEV-1	0	0	0	0	0	0	0	0	0	0	0	0	0	0	0	0
SUCL-2	0.00027332	0.000346434	0.000394027	0.000357512	0.000254561	0.000345006	0.000365616	0.000391526	0.000296409	0.000314451	0.000311111	0.000454587	0.00030092	0.000451834	0.000464554	0.000313578	1.00384	0.977535	0.989365	0.928682	1.11211	0.525782
ACO-2	0.00124946	0.00130875	0.0015367	0.0013506	0.00148494	0.00146628	0.00138122	0.0015226	0.00177845	0.00184179	0.00146667	0.00163651	0.00128966	0.00144587	0.00134721	0.0014335	1.23467	0.0217651	1.0752	0.187568	0.820451	0.0161855
IDHA-1	0.000937097	0.000962316	0.000906261	0.000834194	0.000763683	0.000819389	0.0010156	0.000783051	0.000762195	0.000718746	0.0008	0.00104555	0.000730806	0.000858485	0.000743287	0.000761546	0.913904	0.355627	0.929078	0.353504	0.930147	0.488571
IDHB-1	0.00027332	0.000384926	0.000512235	0.000397235	0.000381841	0.000345006	0.000446864	0.00030452	0.000338753	0.000404295	0.000444444	0.000181835	0.000472874	0.000451834	0.000371644	0.000582359	0.873453	0.536334	0.94292	0.710329	1.372	0.128522
IDHG-2	0	0	0	0	0	0	0	0	0	0	0	0	0	0	0	0
IDHG-1	0.000390457	0.000461912	0.000512235	0.000436959	0.000381841	0.00030188	0.000284368	0.000391526	0.000465786	0.000449216	0.0004	0.000318211	0.000429886	0.000451834	0.000278733	0.000492765	0.906553	0.352077	0.754686	0.025179	1.01225	0.933243
IDH-2	0.000351412	0.000346434	0.000354624	0.000317788	0.000339415	0.00030188	0.000162496	0.000261017	0.000296409	0.000359373	0.000266667	0.000227293	0.000343909	0.000180734	0.000278733	0.000313578	0.83907	0.106916	0.777086	0.0980771	0.971482	0.861652
OGDH-1	0.00132756	0.0010393	0.00133969	0.000873918	0.000975817	0.00116439	0.00113747	0.0014791	0.00122798	0.000988275	0.000977778	0.00122738	0.00107471	0.000858485	0.00106847	0.000940734	0.965277	0.776842	1.03849	0.78584	0.891661	0.222386
DLST-1	0.000390457	0.000307941	0.000394027	0.000436959	0.000381841	0.00030188	0.000487488	0.000391526	0.000423442	0.000628903	0.0004	0.000454587	0.000472874	0.000587385	0.00051101	0.000447968	1.24686	0.157892	1.02181	0.863884	1.05889	0.65737
DLD-1	0.00128851	0.00134724	0.0014185	0.00131088	0.00131523	0.000991892	0.00125934	0.00130509	0.00131267	0.00139257	0.00137778	0.00127284	0.00133265	0.0010844	0.00144012	0.00120951	0.998273	0.955656	0.908004	0.180491	0.946007	0.411022
PFKB-1,1	0	0	0.000197013	0.000198618	0	0	0.00020312	0.000174011	0	0	0	0	0	0	0	0.000179187	0	0.13398	0.953239	0.955282		0.355918
PFKB-1,2	0	0	0	0	0	0.000172503	0	0	0	0	0	0	0	0	0	0				0.355918
LBP-1	0.00054664	0.000538897	0.00059104	0.000595853	0.000509122	0.000690012	0.000528112	0.000522034	0.000635163	0.000673824	0.000666667	0.00068188	0.000644828	0.000677752	0.000743287	0.00071675	1.16947	0.00171966	0.989813	0.902343	1.04707	0.239151
LBP-2	0.000898052	0.000846838	0.000985066	0.00111226	0.00101824	0.00125065	0.00109685	0.00108757	0.00114329	0.00107812	0.00115556	0.00122738	0.00128966	0.00140069	0.00134721	0.00134391	1.19836	0.0272139	1.15905	0.0910833	1.16878	0.00221579
LBP-5	0	0	0	0	0	0	0	0	0	0	0	0	0	0	0	0
LBP-7	0.000156183	0.000153971	0	0.000158894	0.000169707	0	0.000162496	0.000217514	0.000169377	0	0.000222222	0.000181835	0.000214943	0	0	0	1.22255	0.692035	1.17198	0.753928	0.374835	0.264292
LBP-3	0.000312366	0.000384926	0.000236416	0.000357512	0.000466695	0.000431258	0.00040624	0.000348023	0.000296409	0	0.000311111	0.000363669	0.000386897	0.000497018	0.000418099	0.000358375	0.752148	0.400223	1.27958	0.0697125	1.70965	0.0964062
LBP-4	0	0	0	0	0	0	0	0	0	0	0	0.000181835	0	0	0	0						0.355918
LBP-6	0.000312366	0.000346434	0.000433429	0.000436959	0.000424268	0.000388132	0.00040624	0.000391526	0.000465786	0.000449216	0.0004	0.000409128	0.000386897	0.000451834	0.000418099	0.000492765	1.12748	0.21402	1.05295	0.555031	1.01477	0.825586
LBP-9	0.000702823	0.000577389	0.000669845	0.000595853	0.000636402	0.000560635	0.000528112	0.000652543	0.000635163	0.000449216	0.000666667	0.00068188	0.000816783	0.000632568	0.000696832	0.000806343	0.955621	0.66261	0.933926	0.357102	1.21357	0.112246
PYK-1	0.00109328	0.0010393	0.00106387	0.000953365	0.00106067	0.000948767	0.0010156	0.00104407	0.0010586	0.00107812	0.00106667	0.00109101	0.00103173	0.000903669	0.000929109	0.00120951	1.03484	0.286987	0.98055	0.62278	0.948682	0.45986
PYK-2	0	0	0.000275819	0.000158894	0	0	0.00020312	0	0.000211721	0.000224608	0	0.000181835	0.000214943	0.000316284	0	0.000223984	1.422	0.6093	0.467251	0.517247	1.2217	0.70074
cluster GPD-1	0.000898052	0.00107779	0.000906261	0.00103281	0.000890963	0.000905641	0.000974976	0.000957063	0.00131267	0.00125781	0.0012	0.0013183	0.000988737	0.0010844	0.000975564	0.000985531	1.29984	0.0014607	0.952419	0.382751	0.792771	0.000418513
GPD-1	0.000859006	0.00100081	0.000866858	0.000993088	0.000848536	0.000862515	0.000934352	0.00091356	0.00131267	0.00121288	0.00111111	0.00122738	0.000945748	0.00103922	0.000929109	0.000940734	1.30762	0.00233348	0.956772	0.394088	0.792511	0.00201192
GPD-4	0.000859006	0.00100081	0.000866858	0.000913641	0.000848536	0.000862515	0.000934352	0.000870057	0.00127033	0.00121288	0.00115556	0.00127284	0.000945748	0.000994036	0.000929109	0.000940734	1.34923	0.000307544	0.965703	0.439503	0.775637	0.000118735
GPD-2	0.00152278	0.00142423	0.00161551	0.00174784	0.00182435	0.00185441	0.00166558	0.00178362	0.00165142	0.0016621	0.00182222	0.00200018	0.0018915	0.00203325	0.00171885	0.00152309	1.13083	0.102186	1.12957	0.0439123	1.00431	0.957157
cluster GPD-3	0.00160088	0.00150121	0.00169431	0.00178756	0.00190921	0.00194066	0.00170621	0.00187062	0.00173611	0.00175194	0.00191111	0.00204564	0.00197747	0.00212362	0.00181176	0.00156789	1.13075	0.0651471	1.128	0.0399668	1.00483	0.950849
GPD-3	0.00160088	0.00150121	0.00169431	0.00174784	0.00186678	0.00194066	0.00170621	0.00187062	0.00173611	0.00175194	0.00191111	0.00204564	0.00193448	0.00203325	0.00181176	0.00156789	1.13761	0.0482148	1.12836	0.0289242	0.986915	0.851044
FAT-2	0	0	0	0	0	0	0	0	0	0	0	0	0	0	0	0
FAT-6	0	0	0	0	0	0	0	0	0	0	0	0	0	0	0	0
ACS-4	0.000780914	0.000808345	0.000788053	0.00079447	0.000678829	0.000603761	0.000731232	0.000696046	0.000931572	0.000988275	0.00102222	0.00118193	0.000730806	0.000677752	0.000696832	0.000940734	1.30021	0.00452204	0.854368	0.00569577	0.738634	0.0159111
ACS-5	0.000312366	0.000230956	0.000197013	0.000198618	0.000254561	0.00030188	0.00020312	0.000522034	0.000169377	0	0.000177778	0	0	0.000180734	0.000185822	0.000223984	0.369726	0.0408018	1.36492	0.298075	1.70108	0.423813
ACS-22	0.000234274	0.000192463	0.000315221	0.000278065	0.000254561	0.000258755	0.000324992	0.000217514	0.000296409	0	0.000266667	0.000181835	0	0.000225917	0.000325188	0.000403172	0.730288	0.374906	1.0351	0.8054	1.28106	0.650785
ACS-19	0	0	0	0	0	0	0	0	0	0	0	0	0	0	0	0
ACDH-4	0	0	0	0	0	0	0	0	0	0	0	0	0	0	0	0
ACDH-10	0.000468549	0.000346434	0.000315221	0.000357512	0.000424268	0.000388132	0.000568736	0.000391526	0.000423442	0.000359373	0.000533333	0.000318211	0.000472874	0.000542201	0.00051101	0.000492765	1.09857	0.54781	1.19153	0.236612	1.23525	0.0982095
ACDH-11	0.00027332	0.000230956	0.000394027	0.000357512	0.000296988	0.00030188	0.000324992	0.000348023	0.000254065	0.000404295	0.000266667	0.000454587	0.000515863	0.000316284	0.000371644	0.000537562	1.09858	0.637735	1.01279	0.921847	1.2622	0.265477
MDH-1	0.00128851	0.00123176	0.00114268	0.000993088	0.00123038	0.0015094	0.00125934	0.00126158	0.00135501	0.00139257	0.00142222	0.00145468	0.00133265	0.00144587	0.00130075	0.00134391	1.208	0.0117753	1.12987	0.149936	0.964208	0.232444
SDHA-1.2	0.00054664	0.000577389	0.000512235	0.000516406	0.000509122	0.000646886	0.00060936	0.000565537	0.000719851	0.000763667	0.000577778	0.000772798	0.000558851	0.000497018	0.00051101	0.000627156	1.31655	0.0116231	1.0828	0.229163	0.774157	0.024836
SUCG-1 (C50F7,4 in WormBase)	0.000351412	0.000500404	0.000472832	0.000397235	0.000296988	0.00030188	0.000284368	0.000391526	0.000465786	0.000404295	0.000488889	0.000545504	0.000472874	0.000316284	0.000371644	0.000358375	1.10604	0.349382	0.74033	0.0377941	0.797688	0.0722332
SUCL-1 (C05G5,4 in WormBase)	0.000351412	0.000461912	0.000433429	0.000476682	0.000424268	0.00030188	0.000365616	0.000348023	0.00050813	0.000404295	0.000266667	0.000454587	0.000429886	0.000451834	0.000418099	0.000492765	0.94792	0.716146	0.835417	0.109096	1.09727	0.492236
ACO-1	0.00128851	0.00111629	0.00106387	0.000953365	0.00106067	0.000991892	0.00109685	0.00130509	0.000973916	0.00125781	0.00128889	0.00109101	0.0011177	0.00126514	0.00116139	0.00125431	1.04287	0.657288	1.00734	0.936082	1.04053	0.589743
IDH-1	0.000624732	0.000577389	0.00059104	0.000635576	0.000636402	0.000603761	0.000690608	0.000652543	0.000635163	0.000539059	0.000711111	0.000636421	0.000773794	0.000903669	0.000696832	0.00071675	1.0383	0.561383	1.06365	0.139253	1.22575	0.0507373
HXK-2 (H25P06,1 in WormBase)	0.000429503	0.000384926	0.000433429	0.000357512	0.000254561	0.000172503	0.000162496	0.00030452	0.000338753	0.000224608	0.000266667	0.000318211	0.000257931	0.000180734	0.000232277	0	0.715249	0.0111213	0.556931	0.00365825	0.584323	0.109808
PFK-1	0.000429503	0.000461912	0.000433429	0.000397235	0.000466695	0.000517509	0.000528112	0.000391526	0.00050813	0.000449216	0.000488889	0.000500045	0.000558851	0.000497018	0.000418099	0.000582359	1.13019	0.0235779	1.10555	0.228231	1.05654	0.5066

## Sheet: Significantly changed metabolit
	wrn-1(veh.)/N2(veh.)	p-value (t-test)	N2(NR)/N2(veh.)	p-value (t-test)	wrn-1(NR)/wrn-1(veh.)	p-value (t-test)		p-value
acs-5	0.369726	0.0408018	1.36492	0.298075	1.70108	0.423813		less than 0.001
IBP-2	1.1897	0.026778	1.12948	0.161603	1.1306	0.0142884		between 0.01 and 0.001
ACS-11	0.730308	0.0175487	0.573983	0.0092863	0.827217	0.236829		between 0.05 and 0.01
ACS-13	1.36592	0.836028	0	0.355918	0	0.355918
ECH-1,2	1.06954	0.138931	0.895644	0.00414864	1.08694	0.154371		Fold change:
ACLY-2	1.15632	0.107768	1.01926	0.787601	0.740657	0.0250656			sign. decreased
CPT-1	1.08345	0.623831	0.831861	0.616637	1.83496	0.0210487			sign. increased
CPT-2	0	3.08379e-05	0.202061	0.0112296
ACDH-3	1.14429	0.0355019	1.00884	0.899117	0.961618	0.548548
ACDH-9	1.00657	0.894441	1.08206	0.407319	1.2206	0.00272957
ACDH-12	0.652709	0.0115468	0.9153	0.477695	1.4755	0.0267301
FASN-1	0.912506	0.286408	0.80492	0.00330364	0.890775	0.219423
CTS-1	0.996714	0.967235	1.17409	0.0387838	1.07071	0.348026
SDHA-1	0.907084	0.208296	0.9431	0.444816	1.21576	0.0244322
ACO-2	1.23467	0.0217651	1.0752	0.187568	0.820451	0.0161855
IDHG-1	0.906553	0.352077	0.754686	0.025179	1.01225	0.933243
LBP-1	1.16947	0.00171966	0.989813	0.902343	1.04707	0.239151
LBP-2	1.19836	0.0272139	1.15905	0.0910833	1.16878	0.00221579
cluster GPD-1	1.29984	0.0014607	0.952419	0.382751	0.792771	0.000418513
GPD-1	1.30762	0.00233348	0.956772	0.394088	0.792511	0.00201192
GPD-4	1.34923	0.000307544	0.965703	0.439503	0.775637	0.000118735
GPD-2	1.13083	0.102186	1.12957	0.0439123	1.00431	0.957157
cluster GPD-3	1.13075	0.0651471	1.128	0.0399668	1.00483	0.950849
GPD-3	1.13761	0.0482148	1.12836	0.0289242	0.986915	0.851044
ACS-4	1.30021	0.00452204	0.854368	0.00569577	0.738634	0.0159111
ACS-5	0.369726	0.0408018	1.36492	0.298075	1.70108	0.423813
MDH-1	1.208	0.0117753	1.12987	0.149936	0.964208	0.232444
SDHA-1.2	1.31655	0.0116231	1.0828	0.229163	0.774157	0.024836
SUCG-1 (C50F7,4 in WormBase)	1.10604	0.349382	0.74033	0.0377941	0.797688	0.0722332
HXK-2 (H25P06,1 in WormBase)	0.715249	0.0111213	0.556931	0.00365825	0.584323	0.109808
PFK-1	1.13019	0.0235779	1.10555	0.228231	1.05654	0.5066
