# Supplementary material for: NAD+ augmentation restores mitophagy and limits accelerated aging in Werner syndrome
Source: Nat Commun. 2019 Nov 21;10:5284. doi: 10.1038/s41467-019-13172-8 (PMC6872719; doi:10.1038/s41467-019-13172-8)
Supplement: Supplementary file 4 — Supplementary Data 2 [file 41467_2019_13172_MOESM4_ESM.xlsx]

## Sheet: Sheet1
		pmol analyte																			0.171415	0.204946
ID		NR	Nam	NA	MeNam	NAD	NADP	NMN	NAAD	ADPR	cytidine	inosine	IMP	AMP	ADP	ug			pmol/ug		0.136897	0.229544		pmol/mg ((should be mg not ng))
WRN 1.1	1	39.842	BLQ	65.888	4768.34	3977.35	457.915	8.134	BLQ	383.214	9.085	102.718	67.182	325.35	8773.04	1105			WT	WT-NR	WRN	WRN-NR
WRN 1.2	2	27.132	BLQ	67.364	1530.62	1601.99	199.091	4.297	BLQ	176.707	6.764	78.642	41.407	343.08	5569.49	458		NR	0.0333406	0.083218	0.154156	0.217245		33.3406	83.218	154.156	217.245
WRN 1.3	3	2.065	BLQ	62.484	1345.79	1648.99	188.423	3.403	BLQ	224.405	13.445	108.127	14.863	108.665	4286.09	437			0.0157955	0.0495945	0.017259	0.012299		15.7955	49.5945	17.259	12.299
WRN 2.1	4	9.916	BLQ	16.807	1827.71	3743.67	344.633	15.345	5.83	433.539	7.026	71.11	19.495	115.641	3668.94	408
WRN 2.2	5	68.168	BLQ	43.175	1484.44	3126.96	289.797	31.418	3.142	321.906	8.942	140.756	39.782	200.248	4587.66	375		Nam	#VALUE!	#VALUE!	#VALUE!	#VALUE!
WRN 2.3	6	19.998	174.296	49.047	2582.85	5247.38	386.931	23.025	6.641	630.365	13.027	102.554	75.698	140.154	5944.38	459			#VALUE!	#VALUE!	#VALUE!	#VALUE!
																			0	0	0	0
WRN 3.1	7	176.557	BLQ	104.014	2615.98	1777.36	478.025	4.264	BLQ	283.802	38.708	391.64	78.297	1481.66	7845.38	1030			0	0	0	0
WRN 3.2	8	165.508	40.536	110.928	1972.41	1641.92	463.655	4.397	BLQ	221.063	38.115	295.928	105.647	3417.99	7349.71	1209		NA	0.116565	0.0877277	0.0963682	0.0542039		116.565	87.7277	96.3682	54.2039
WRN 3.3	9	11.945	BLQ	13.2	1986.21	1610.03	447.62	5.56	BLQ	367.828	52.339	731.447	122.64	201.301	8700.81	1231			0.0284934	0.0233894	0.0046163	0.000136366		28.4934	23.3894	4.6163	0.136366
WRN 4.1	10	35.693	197.451	259.536	2030.39	5583.95	553.162	48.969	8.112	774.104	30.753	326.314	71.804	156.794	7285.46	874
WRN 4.2	11	208.43	BLQ	55.264	1441.09	4563.89	416.329	25.901	6.275	595.374	18.933	241.309	79.465	2354.18	5880.55	1017		MeNam	3.57895	4.68843	1.92824	2.04251		3578.95	4688.43	1928.24	2042.51
WRN 4.3	12	224.494	BLQ	52.878	2334.91	6667.76	566.342	43.035	7.729	833.805	42.216	387.14	76.28	2600.54	9339.77	978			0.375858	0.492865	0.305819	0.313308		375.858	492.865	305.819	313.308
	LLOQ	4	40	4	4	4	4	4	1.3	14	4	14	4	4	12
NAR, Me-4-py, Me-2-py are BLQ for all samples
NA had poorly shaped peaks, values are approximate																		NAD	3.62354	9.6488	1.46386	5.8981		3623.54	9648.8	1463.86	5898.1
WRN 1 (HT01 + veh), WRN2 (HT01 + NR), WRN3 (WRN-KD+ veh), WRN4 (WRN-KD + NR)																			0.0804821	0.923857	0.131666	0.71603		80.4821	923.857	131.666	716.03
normalization
WRN 1.1	1	0.0360561	#VALUE!	0.0596271	4.31524	3.59941	0.414403	0.00736109	#VALUE!	0.3468	0.00822172	0.0929575	0.0607982	0.294434	7.9394
WRN 1.2	2	0.0592402	#VALUE!	0.147083	3.34197	3.49779	0.434697	0.0093821	#VALUE!	0.385824	0.0147686	0.171707	0.0904083	0.749083	12.1605			NADP	0.426758	0.820156	0.403743	0.540453		426.758	820.156	403.743	540.453
WRN 1.3	3	0.0047254	#VALUE!	0.142984	3.07962	3.77343	0.431174	0.00778719	#VALUE!	0.513512	0.0307666	0.24743	0.0340114	0.248661	9.80799				0.00626063	0.023687	0.0307204	0.0673585		6.26063	23.687	30.7204	67.3585
	mean	0.0333406	#VALUE!	0.116565	3.57895	3.62354	0.426758	0.00817679	#VALUE!	0.415379	0.017919	0.170698	0.0617393	0.430726	9.96929
	sem	0.0157955	#VALUE!	0.0284934	0.375858	0.0804821	0.00626063	0.000615078	#VALUE!	0.0503434	0.00669606	0.0445953	0.0162872	0.159726	1.22118
																		NMN	0.00817679	0.057185	0.00409778	0.0418332		8.17679	57.185	4.09778	41.8332
WRN 2.1	4	0.0243039	#VALUE!	0.0411936	4.47967	9.17566	0.844689	0.0376103	0.0142892	1.06259	0.0172206	0.174289	0.0477819	0.283434	8.9925				0.000615078	0.0137831	0.000254833	0.00888853		0.615078	13.7831	0.254833	8.88853
WRN 2.2	5	0.181781	#VALUE!	0.115133	3.95851	8.33856	0.772792	0.0837813	0.00837867	0.858417	0.0238453	0.375349	0.106085	0.533995	12.2338
WRN 2.3	6	0.0435686	0.37973	0.106856	5.62712	11.4322	0.842987	0.0501634	0.0144684	1.37334	0.0283813	0.223429	0.164919	0.305346	12.9507
	mean	0.083218	#VALUE!	0.0877277	4.68843	9.6488	0.820156	0.057185	0.0123788	1.09812	0.0231491	0.257689	0.106262	0.374258	11.3923			NAAD	#VALUE!	0.0123788	#VALUE!	0.00778481		#VALUE!	12.3788	#VALUE!	7.78481
	SEM	0.0495945	#VALUE!	0.0233894	0.492865	0.923857	0.023687	0.0137831	0.00200072	0.149704	0.00324056	0.0605161	0.0338148	0.0801183	1.21763				#VALUE!	0.00200072	#VALUE!	0.000900109		#VALUE!	2.00072	#VALUE!	0.900109
WRN 3.1	7	0.171415	#VALUE!	0.100984	2.53979	1.72559	0.464102	0.00413981	#VALUE!	0.275536	0.0375806	0.380233	0.0760165	1.4385	7.61688
WRN 3.2	8	0.136897	0.0335285	0.0917519	1.63144	1.35808	0.383503	0.00363689	#VALUE!	0.182848	0.0315261	0.244771	0.0873838	2.82712	6.07917			ADPR	0.415379	1.09812	0.252396	0.774562		415.379	1098.12	252.396	774.562
WRN 3.3	9	0.00970349	#VALUE!	0.010723	1.61349	1.3079	0.363623	0.00451665	#VALUE!	0.298804	0.0425175	0.594189	0.0996263	0.163526	7.06808				0.0503434	0.149704	0.035417	0.0950526		50.3434	149.704	35.417	95.0526
	mean	0.106005	#VALUE!	0.0678198	1.92824	1.46386	0.403743	0.00409778	#VALUE!	0.252396	0.037208	0.406398	0.0876755	1.47638	6.92137
	SEM	0.0491709	#VALUE!	0.0286725	0.305819	0.131666	0.0307204	0.000254833	#VALUE!	0.035417	0.00317841	0.101713	0.00681713	0.769147	0.449919			cytidine	0.017919	0.0231491	0.037208	0.0323229		17.919	23.1491	37.208	32.3229
																			0.00669606	0.00324056	0.00317841	0.00722992		6.69606	3.24056	3.17841	7.22992
WRN 4.1	10	0.0408387	0.225916	0.296952	2.3231	6.38896	0.632908	0.0560286	0.00928146	0.885703	0.0351865	0.373357	0.0821556	0.179398	8.33576
WRN 4.2	11	0.204946	#VALUE!	0.0543402	1.417	4.4876	0.40937	0.025468	0.00617011	0.585422	0.0186165	0.237275	0.0781367	2.31483	5.78226			inosine	0.170698	0.257689	0.406398	0.335494		170.698	257.689	406.398	335.494
WRN 4.3	12	0.229544	#VALUE!	0.0540675	2.38744	6.81775	0.579082	0.0440031	0.00790286	0.852561	0.0431656	0.395849	0.0779959	2.65904	9.54987				0.0445953	0.0605161	0.101713	0.0495365		44.5953	60.5161	101.713	49.5365
	mean	0.158443	#VALUE!	0.13512	2.04251	5.8981	0.540453	0.0418332	0.00778481	0.774562	0.0323229	0.335494	0.0794294	1.71776	7.8893
	SEM	0.0592293	#VALUE!	0.0809161	0.313308	0.71603	0.0673585	0.00888853	0.000900109	0.0950526	0.00722992	0.0495365	0.00136371	0.77557	1.11029			IMP	0.0617393	0.106262	0.0876755	0.0794294		61.7393	106.262	87.6755	79.4294
																			0.0162872	0.0338148	0.00681713	0.00136371		16.2872	33.8148	6.81713	1.36371
																		AMP	0.430726	0.374258	1.47638	1.71776		430.726	374.258	1476.38	1717.76
																			0.159726	0.0801183	0.769147	0.77557		159.726	80.1183	769.147	775.57
																		ADP	9.96929	11.3923	6.92137	7.8893		9969.29	11392.3	6921.37	7889.3
																			1.22118	1.21763	0.449919	1.11029		1221.18	1217.63	449.919	1110.29
