# Supplementary material for: NAD+ augmentation restores mitophagy and limits accelerated aging in Werner syndrome
Source: Nat Commun. 2019 Nov 21;10:5284. doi: 10.1038/s41467-019-13172-8 (PMC6872719; doi:10.1038/s41467-019-13172-8)
Supplement: Supplementary file 5 — Supplementary Data 3 [file 41467_2019_13172_MOESM5_ESM.xlsx]

## Sheet: RPLC Pos
Name	Transition	WT_Veh_01	WT_Veh_02	WT_Veh_03	WT_NR_01	WT_NR_02	WT_NR_03	WRN_Veh_01	WRN_Veh_02	WRN_Veh_03	WRN_NR_01	WRN_NR_02	WRN_NR_03	MEM_01	MEM_02	MEM_03	MEM_04
RP_Pos_1_Nad	664.1 -> 136.1		131.4	379.65		180.828	115.767		306.321	524.176	179.967		204.442	1788.04	108.877	122.003
RP_Pos_10_L-serine	106.1 -> 60.0	44196.7	72014.3	20418.5	21298.3	10308.7	61984.3	4321.29	65387	44509.9	6998.67	20347	19997.9	53196.5	45236.6	52168.2	78157.4
RP_Pos_101_guanidinoacetate	118.1 -> 43.0	621283	358042	244581	417790	481903	250754	334374	834629	631274	243716	458648	457188	496462	264350	463493	279313
RP_Pos_105_(2R)-glyceraldehyde 3-phosphate	171.0 -> 46.0	563.2	1117.91	949.622	526.808	554.888	1001.28	2723.08	574.616	1191.93	1577.26	1148.96	1095.35	901.418	393.62	833.642	804.005
RP_Pos_107_betaine	118.1 -> 58.0	7.79805e+06	5.62579e+06	1.33996e+07	5.06427e+06	5.83178e+06	4.78384e+06	6.79619e+06	1.41822e+07	5.63572e+06	4.64832e+06	4.13658e+06	4.64226e+06	5.56615e+06	4.86462e+06	3.14708e+06	2.17207e+06
RP_Pos_109_creatinine	114.1 -> 44.1	426874	2.98407e+06	2.9844e+06	1.29334e+06	1.05891e+06	234958	269377	2.2109e+06	649081	1.16459e+06	756512	101.12	244066	9.76766e+06	7.72954e+06	5.86396e+06
RP_Pos_11_L-ascorbate	199.0 -> 141.0	1341.15	1812.72	751.566	342.61	1190.07	1362.46	2028.28	1036.89	1713.96	1073.37	786.298	1541.91	777.715	392.186	731.734	1025.95
RP_Pos_110_sorbitol	205.1 -> 88.9	737.152	87867.4	119896	1426.77	1352.12	711.212	1343.88	443.671	1323.59	97482	108106	2970.29	97241.3	1291.44	102361	105483
RP_Pos_112_4-pyridoxate	184.1 -> 148.0	373259	326312	803.969	214.226	132683	128391	356636	341196	265276	156497	138070	94870.3	560.944	664.858	445.959	425.185
RP_Pos_113_deoxycytidine	250.1 -> 134.2	62207.8	58461.4	172476	21994.9	22584.9	19743.4	116103	110871	107888	34003.7	32935.9	26522.9	302441	288218	313848	322719
RP_Pos_115_2-aminoadipate	162.1 -> 97.9	11618.7	10356.5	23410.9	9657.3	5403.51	3104.49	9845.03	8461.39	7725.49	6261.79	4125.97	5591.29	25841.4	28494.1	29360.6	28601.6
RP_Pos_117_o-phospho-L-serine	186.0 -> 88.0	143.955		269.929	106.69	274.318		346.541	105.133	118.937			108.563	399.257	189.128	347.264	297.601
RP_Pos_118_4-hydroxy-L-proline	132.1 -> 85.9	2.70031e+08	3.17256e+08	4.07512e+08	3.45093e+08	3.59227e+08	3.64897e+08	3.81278e+08	2.07042e+08	2.59403e+08	2.87876e+08	3.82883e+08	3.39332e+08	2.46898e+08	3.1405e+08	3.71373e+08	3.09686e+08
RP_Pos_12_L-methionine	150.1 -> 56.0	7.28781e+07	6.79469e+07	7.95962e+07	5.68089e+07	5.82154e+07	5.95938e+07	6.84243e+07	7.02437e+07	6.64168e+07	6.07247e+07	5.99707e+07	5.8037e+07	6.82478e+07	6.54249e+07	6.52497e+07	6.64393e+07
RP_Pos_120_N,N-dimethyl-glycine	104.1 -> 58.0	1.26228e+06	1.28139e+06	991902	777189	691021	664327	1.17231e+06	1.20273e+06	1.22097e+06	630794	578033	623667	1.35052e+06	1.38628e+06	1.31341e+06	1.26507e+06
RP_Pos_121_N-methyl-L-glutamate	162.1 -> 98.0	9150.89	7290.19	17180.1	4033.88	4105.79	1088.08	7395.98	5590.81	7451.72	3651.3	1957.99	2463.99	18253.3	17292.2	26505.6	21426.2
RP_Pos_123_1-methyl-L-histidine	170.1 -> 124.1	26479.7	13961.2	15535.1	7203.87	28729.3	15199.8	74951	37407.3	37535.7	36643.1	28155.5	22325.8	128432	184474	32404	127390
RP_Pos_126_D-ornithine	133.1 -> 70.0	194470	179013	203795	158060	184515	157040	135668	127793	111231	136983	136099	127892	589358	588170	586207	482092
RP_Pos_13_L-tryptophan	205.1 -> 187.9	2.14647e+08	2.30305e+08	2.70536e+08	191909	163337	2.11293e+08	2.24678e+08	2.25995e+08	2.24314e+08	2.35547e+08	2.4642e+08	161769	2.34535e+08	2.38219e+08	69466.9	2.26955e+08
RP_Pos_133_xanthosine	285.1 -> 152.9	30612.8	27659.8	48430.1	28550.9	29295.7	31655.1	24766.5	24404.9	20240.8	27998.2	27733.2	20795.6	108575	118296	112753	110594
RP_Pos_135_homocystine	269.1 -> 136.0	1123.39	567.734	2358.04	6456.37	4021.2	5087	1272.44	619.145	599.242	3124.99	6252.76	6256.7	1012.81	1168.04	1344.01	1746.88
RP_Pos_138_glyceraldehyde	113.0 -> 43.1	3344.49	4311.59	1617.02	5898.7	2211.15	4434.91	3427.96	2805.21	5112.21	1898.48	2715.05	5691.06	15568.2	10676.5	13361.8	16159.6
RP_Pos_14_L-phenylalanine	166.1 -> 120.1	2.16185e+08	2.14889e+08	2.53844e+08	2.01864e+08	2.07367e+08	2.09524e+08	2.23912e+08	2.28039e+08	2.14217e+08	2.19043e+08	2.21533e+08	1.99439e+08	2.19355e+08	2.20336e+08	2.21341e+08	2.26471e+08
RP_Pos_140_5-oxo-l-proline	130.0 -> 84.0	5.53002e+07	8.16191e+07	3.15366e+07	6.05815e+07	5.69365e+07	5.73655e+07	8.49012e+07	7.84332e+07	7.69192e+07	6.04992e+07	5.75271e+07	5.9636e+07	1.03673e+08	5.83023e+07	9.92325e+07	9.50302e+07
RP_Pos_141_cystathionine	223.1 -> 87.9	169.442	223.009	205.014	184.767	530.495	290.809	688.428	101.392	129.639	401.39	157.72	399.494	1100.83	326.826	2098.05	2455.71
RP_Pos_144_1-methyladenosine	282.1 -> 150.0	58466.4	55804.5	81028.1	34396.6	31292.9	31610.6	98981.5	91382.2	95506.5	67836.8	56680.9	51614.6	564031	555638	590334	654771
RP_Pos_145_(-)-3-dehydroshikimate	195.0 -> 84.9	500.581	226.833	119.671	217.516	254.961	185.362	226.273	131.582			861.412		320.333	418.057	1046.33	578.787
RP_Pos_15_L-tyrosine	182.1 -> 135.9	8.06681e+07	6.9497e+07	9.38553e+07	7.27951e+07	5.69939e+07	7.59981e+07	7.28299e+07	6.96231e+07	8.00875e+07	8.05477e+07	8.02024e+07	6.42703e+07	8.32869e+07	7.75367e+07	7.70184e+07	8.78054e+07
RP_Pos_155_pyridine-2,3-dicarboxylate	168.0 -> 77.9	3929.88	1393.52	4265.22	3554.49	5493.41	5738.38	2993.25	6537.94	4163.46	1104.27	5925.38	5152.65	49327.8	45609.3	43066	45908.3
RP_Pos_16_sucrose	365.1 -> 202.9	25409.6	246.303	158.419	18205.2	350.711	825.513	19759.9	42951.1	743.23	28723.3	123.031	21981.5	403.451	42915.5	32609	1411.15
RP_Pos_161_L-homocysteine	136.0 -> 89.9	385.414	1011.76	1230.38	749.105	361.462	1034.68	871.285	289.894	307.25	380.324	404.873	394.244	904.279	935.159	1078.48	1022.86
RP_Pos_166_3-cytidine monophosphate	324.1 -> 112.0	585.393	224.467	581.699	129	1014.93	787.012	509.316	277.374	803.18	150.38	839.244	121.598	288.919	148.636	169.585	883.176
RP_Pos_17_D-fructose	203.1 -> 185.0	181051	165961	165605	266944	171864	161351	288629	325299	288502	281350	210972	155609	349368	257011	253389	242026
RP_Pos_172_dopamine	154.1 -> 137.0	6812.92	6691.49	1046.48	4214.62	4728.23	4722.72	4293.75	3537.42	2922.56	3786.21	2751.26	3722.78	70995.8	73122.2	65204.5	68386
RP_Pos_177_L-leucine	132.1 -> 86.1	3.03864e+08	2.66423e+08	4.30128e+08	5.96687e+08	3.89469e+08	3.93437e+08	2.91288e+08	4.17131e+08	3.83804e+08	3.99059e+08	4.08872e+08	3.64261e+08	2.21118e+08	4.09986e+08	4.00221e+08	4.18672e+08
RP_Pos_18_L-cysteine	122.0 -> 78.9	157228	217616	345851	137368	132197	203137	269830	255047	237921	158268	222088	192220	251457	253104	251275	218603
RP_Pos_180_putrescine	89.1 -> 72.0	948.737	3042.77	2547	3393.12	543.743	3334.46	1784.11	145.13	2438.88	4229.47	534.61	854.357	1121.55	5910.22	2065.24	1310.01
RP_Pos_183_d-glucosamine 6-phosphate	282.0 -> 222.8	1422.49	1463.26	1034.56	1459.84	2020.65	1639.98	1961.43	1988.17	1946.35	3005.47	1674.63	1618.31	2413.63	2007.58	2906.94	1610.6
RP_Pos_186_D-glucosamine	180.1 -> 162.0	5205.55	2237.47	4948.47	5158.85	5675.63	4294.39	3941.08	4320.07	4351.07	4245.41	6222.38	3625.6	3002.03	4193.76	3031.03	2846.27
RP_Pos_187_D-glucuronic acid	217.0 -> 199.0	789.389	8881.02	8155.08	8121.18	21248.2	9146.4	14049	8065.31	12037.8	17607	5947.07	7934.44	1469.91	11381	28019	70525.2
RP_Pos_188_L-lysine	147.1 -> 84.0	2.30702e+06	1.96227e+06	2.41338e+06	1.27507e+06	2.07127e+06	2.12083e+06	2.09746e+06	2.19294e+06	2.39769e+06	1.94489e+06	1.89341e+06	2.44866e+06	1.96702e+06	1.84567e+06	1.79261e+06	1.64015e+06
RP_Pos_189_L-arginine	175.1 -> 70.1	6.77366e+06	4.63284e+06	5.42745e+06	5.0952e+06	4.85066e+06	4.29445e+06	5.93335e+06	3.06567e+06	7.59284e+06	5.42794e+06	4.70747e+06	5.30923e+06	3.81184e+06	6.0723e+06	2.9409e+06	3.02774e+06
RP_Pos_19_beta-alanine	90.1 -> 30.1	128.116	117.553	244.395	300.607	292.281	909.998	135.522	846.398	136.964	224.774	972.985	1026.65	841.946	1380.14	838.773	2376.37
RP_Pos_190_L-histidine	156.1 -> 110.1	517395	568757	429414	418195	429924	420325	491555	1.46573e+06	625907	404338	436532	153920	442235	416896	432384	406544
RP_Pos_191_a-D-glucose-6-phosphate	283.0 -> 265.0	7295.89	4227.85	7811.61	3814.83	4234.36	523.891	4136.76	3479.68	6282.6	4079.07	832.463	3071.66	4963.47	5632.29	4528.73	5658.38
RP_Pos_192_DL-isocitric acid	215.0 -> 196.9	73901.1	77135.5	118274	24305.2	24910.1	10132.3	52401.4	60896.3	58424.1	22245.3	7682.8	8727.62	83721.2	80681.9	86427.3	86523
RP_Pos_194_5-methylcytosine	126.1 -> 54.0	312.16	2289.12	1160.44	696.472	2640.2	2955.39	1785.04	938.628	2192.68	2812.4	1040.91	897.968	2939.49	689.646	1406.65	191.82
RP_Pos_195_L---carnitine	162.1 -> 43.1	1.19873e+06	1.19467e+06	959611	785412	768949	894967	1.11063e+06	1.09274e+06	1.10586e+06	115701	1.01936e+06	902416	400817	381778	1.12831e+06	1.0707e+06
RP_Pos_196_spermidine	146.2 -> 72.2	33829.2	98057.6	11155	20290.7	42567.4	34461.1	16134.7	22604.8	16769.8	10826.3	29115.1	27349.7	14757.3	5612.53	6512.67	6432.02
RP_Pos_197_spermine	203.2 -> 112.1	565132	66907.2	17207	17544.4	92628.3	84770.4	49425.3	178687	61909.7	67574.8	2536.14	39017.2	30559.3	318.613	21787.8	26811.4
RP_Pos_20_tetrahydrofolate	446.2 -> 60.0	880.929	705.399	762.939	687.834	625.214	432.981	478.892	531.582	659.138	741.264	547.15	534.668	622.283	713.779	845.451	830.664
RP_Pos_204_pyridoxamine	169.1 -> 151.9	29874.8	23282.2	4869.4	8094.01	4781.04	17968.6	31094.7	19725.2	13214.7	13644.4	18821.2	11165.6	289476	265389	296677	269608
RP_Pos_21_uridine-5-monophosphate	347.0 -> 121.0	104.117	112.614	256.37	121.257	223.837	171.364	235.486	204.025	536.427	474.061	195.345	123.322	104.362	311.573	285.631	833.077
RP_Pos_210_cytidine 2,3-cyclic monophosphate	328.0 -> 216.8	1446.56	1654.03	1334.04	806.3	1790.59	1434.44	945.168	785.052	777.843	833.87	1306.65	900.482	829.481	981.727	106.862	1118.2
RP_Pos_211_O-acetyl-L-serine	170.0 -> 135.1	789.143	1001.37	3081.89	813.671	604.721	841.142	1377.37	496.378	432.521	1567.95	582.659	390.317	3429.79	1132.2	849.225	1108.19
RP_Pos_214_uridine 5-diphospho-N-acetylglucosamine	630.1 -> 426.9	169.198							501.753	115.279
RP_Pos_215_6-phosphogluconic acid	299.0 -> 218.8	845.139	331.106	281.354		144.027	318.901	334.652	275.944	240.486	116.217	261.763	110.352	415.449	189.265	138.801	117.367
RP_Pos_217_RS-mevalolactone	171.1 -> 41.0	516.988	534.835	558.267	542.815	390.638	259.636	669.425	507.031	682.717	345.765	554.599	215.844	873.959	533.869	315.55	518.86
RP_Pos_219_thymidine 5-monophosphate	345.0 -> 81.0		125.123	249.876	124.041	570.421	150.637	482.041	169.628		125.956	158.261	493.168	211.865	417.046	279.906	195.559
RP_Pos_22_uracil	113.0 -> 70.0	600.979	300.738	797.699	385.134	425.209	312.022	456.805	358.88	318.593	819.813	619.543	435.218	5024.83	378.403	223.448	359.856
RP_Pos_220_2-deoxyuridine 5-monophosphate	331.0 -> 80.9	3772.62	5470.49	3540.97	275.28	2217.24	2566.35	1295.52	3680.4	3649.43	2230.23	2048.28	2584.16	500.243	1243.54	1002.3	983.264
RP_Pos_221_5-phospho-D-ribose-1-diphosphate	412.9 -> 200.6	2751.23	1638.39	3593.52	3405.48	3383.38	3838.71	2217.84	3633.57	3253.8	3355.39	1064.88	2189.88	2403.22	2609.53	1091.66	1528.12
RP_Pos_222_guanosine 5-diphosphate	444.0 -> 152.0	8561.06	8989.45	9651.31	7504.46	6076.6	6888.41	6075.03	6118.06	6105.12	6519.1	7365.85	5263.28	17693.2	16401	19999.5	400.923
RP_Pos_224_guanosine 5-triphosphate	524.0 -> 465.9	698.729	1047.29	405.771	981.755	1104.67	860.885	710.29	1085.8	391.926	1137.37	649.962	817.963	163.38	654.911	1043.28	1304.46
RP_Pos_225_uridine 5-diphosphoglucose	589.0 -> 426.9	233.075							171.806					129.72
RP_Pos_226_phospho(enol)pyruvic acid	191.0 -> 120.9	3852.29	2626.13	3353.99	3144.54	2472.69	2614.75	2318.28	3209.14	2432.51	2412.37	2264.35	2021.88	2096	2337.61	2042.3	3688.5
RP_Pos_229_5-Aminoimidazole-4-carboxamide-1-b-D-ribofuranosyl 5-monophosphate	339.1 -> 110.0	168.522	384.547	1786.96	357.358	1866.64	2989.74	226.688	109.563	509.576	1739.87	362.5	1322.28	107.902	1369.68	156.455	128.766
RP_Pos_23_glycerol	115.0 -> 57.1	6667.66	9058.22	4409.17	6727.81	6084.98	4210.16	6408.57	3233.53	7166.61	3607.48	2885.28	6763.79	4910.27	5354.9	2721.23	2727.13
RP_Pos_230_phosphocreatine	212.0 -> 44.2	1125.01	2608.07	2149.79	650.001	2984.76	442.153	806.231	345.125	879.594	330.261	567.891	2131.43	502.433	2059.83	1190.39	675.922
RP_Pos_232_isopentenyl pyrophosphate	247.0 -> 141.8	487.388	141.128	381.451	253.915	246.108	479.25	111.057	617.519	153.768	376.655	118.164	452.436	166.47	146.52
RP_Pos_234_guanosine 5-diphosphoglucose	606.1 -> 152.1	140.503													107.038
RP_Pos_235_adenosine-5-diphosphoglucose	590.1 -> 135.9	1134.4	614.739	3622.06	211.81	618.571	634.676	252.427	898.684	198.677	166.985	363.16	193.914	1092.16	778.252	112.271	1404.86
RP_Pos_238_uridine 5-diphosphoglucuronic acid	603.0 -> 427.0	4469.39	1008.33	313.941	788.926	674.112	832.83	1193.02	878.123	781.027	202.223	351.352	315.191	3133.89	2008.74	2314.82	2535.5
RP_Pos_239_2-deoxyguanosine 5-monophosphate	348.1 -> 152.1	172.154	1089.62	870.226	1337.21	592.439	1173.12	380.816	639.526	783.247	755.9	147.664	451.755	761.163	1069.06	1519.68	432.59
RP_Pos_24_D-galactose	203.1 -> 143.0	28157.9	30909.7	47283.4	33305.1	20819.1	25895.5	36818.1	38446.4	29901	30106.3	27219.6	24237.6	65265.8	66216	64630.5	46079.4
RP_Pos_242_α-D-galactose 1-phosphate	283.0 -> 184.9	2017.23	1200.91	2338.94	2469.71	3759.43	519.141	2771.19	3258.99	1385.84	580.591	194.823	1513.69	209.307	2020.42	259.47	2224.33
RP_Pos_243_D-fructose 6-phosphate	283.0 -> 264.9	7577.93	5367.96	9142.07	5640.52	548.171	5191.94	5383.72	3811.21	5256.04	4099.36	4019.97	3592.68	5628.21	4331.96	4960.56	5818.7
RP_Pos_244_xanthosine 5-monophosphate	365.1 -> 97.0	1365.62	1655.42	2913.92	2188.23	801.381	174.724	1603.09	1863.83	346.964	213.488	208.165	924.768	587.735	384.998	708.811	1632.91
RP_Pos_247_2-deoxyadenosine 5-diphosphate	412.0 -> 216.1	128.295		260.132	298.391	126.852	407.933	189.814	237.927	129.94	301.729			384.216	132.867	177.554	291.562
RP_Pos_25_inosine 5-phosphate	349.1 -> 137.0	1064.14	852.546	1341.03	381.829	540.158	614.024	1054.68	1069.41	523.749	1016.65	344.874	501.249	1350.19	500.382	1308.09	1319.28
RP_Pos_250_pyridoxal 5-phosphate	248.0 -> 150.0	291.364	360.04	225.527	857.708	151.793	626.302	214.892	165.178	119.756	145.687	135.744	115.984	140.198	983.14	1075.92	1295.58
RP_Pos_251_adenosine 3,5-diphosphate	428.0 -> 136.2	49016.3	3419.42	6322.75	5189.89	1898.38	11955.7	4742.25	29384.3	30447.4	4509.53	27717.4	2718.46	9860.94	9317.71	627.648	939.549
RP_Pos_252_flavin adenine dinucleotide	786.2 -> 348.2	119.748		138.685	314.229					110.51		132.133
RP_Pos_254_cytidine 5-diphosphate	404.0 -> 112.0	7277.52	486.897	319.825	13525.1	6120.99	10236.7	111.096	238.24	304.092	13488.7	3045.42	596.956	184.427	9006.57	386.056	1527.82
RP_Pos_255_inosine 5-diphosphate	429.0 -> 137.0	918.912	604.003	5457.51	2024.85	10284.5	3114.01	1566.2	170.392	842.512	2711.94	20041.8	3797.4	2534.85	641.821	510.133	830.705
RP_Pos_258_dihydroxyacetone phosphate	171.0 -> 46.1	59877.2	55765.1	71676.8	64920.1	58130.4	56519.3	68058.9	54128.4	53543.3	52744.1	50319.9	50875.8	48580.1	45103.8	48715.8	35788.2
RP_Pos_260_2-deoxyguanosine	290.1 -> 173.9	1606.55	1817.14	2290.97	819.645	1067.58	880.262	1236.75	1439.8	1359.65	994.626	883.07	767.44	1920.3	2902.49	1797.15	2237.86
RP_Pos_263_N-acetyl-L-aspartic acid	198.0 -> 155.9	233.841	266.564	382.905	277.747	296.211	808.176	194.335	301.152	142.45	151.972	1344.38	143.386	102.795	982.891	789.536	290.471
RP_Pos_264_L-pipecolic acid	130.1 -> 84.0	2.286e+07	1.8847e+07	275997	1.35616e+07	1.55603e+07	1.41504e+07	1.99324e+07	2.21243e+07	8.86215e+06	1.82392e+07	1.97225e+07	1.37764e+07	2.27921e+07	2.79136e+07	2.67259e+07	2.55731e+07
RP_Pos_269_O-phospho-DL-serine	208.0 -> 120.9	109.261	1976.22	1478.02		355.343	586.325		1461.83	1380.72	307.43	313.916	121.717	332.315	192.339	360.844
RP_Pos_27_n-acetyl-d-glucosamine	244.1 -> 226.1	610003	2.75341e+06	584428	1.24831e+06	1.50461e+06	508757	1.098e+06	1.64291e+06	415141	663564	252583	977550	832968	851076	679268	268227
RP_Pos_270_N-acetyl-DL-methionine	214.1 -> 126.1	54706.4	58499.9	95783.2	60783.7	59916.2	66617.4	67065.3	75161.6	57956	72273.1	69321.1	65996.2	72443.2	77214.1	65733	86818.6
RP_Pos_272_N-acetyl-L-asparagine	197.1 -> 180.0	173826	106239	150583	103852	161815	126812	144599	148594	168757	134454	129292	113257	133873	115101	138771	83201.6
RP_Pos_273_thiamine (ion)	266.1 -> 123.1	11391.5	3026.08	51974.3	8214.2	6224.08	3235.08	1545.06	485.489	1383.41	5066.71	7337.78	7981.96	2677.88	6876.43	3748.26	4016.6
RP_Pos_275_a-N-acetyl-L-lysine	189.1 -> 84.0	56360.1	57544.5	77645	44694	45413.7	38702.6	57489.7	63104.9	45820.2	45746	41068.2	50394.6	105325	54348.2	76146.3	74346.4
RP_Pos_277_S-5-adenosyl-L-homocysteine	385.1 -> 134.1	7611.92	6993.56	11378.7	5310.58	6120.27	6114.15	12791.4	12798.4	11467.5	8238.92	8115.23	6262.48	9735.95	9741.38	9539.03	9570.04
RP_Pos_28_adenine	136.1 -> 119.1	10941	13746.4	10433	13137.8	5429.85	13232.6	13567.2	8063.54	4843.49	5496.35	3643.44	4382.13	7351.37	2262.45	2626.7	4391.04
RP_Pos_281_2-deoxyguanosine 5-diphosphate	428.0 -> 152.1					122.439					142.742
RP_Pos_282_D-(-)-3-phosphoglyceric acid	209.0 -> 120.8	2448.96	1487.18	399.535	527.172	1695.98	1239.17	977.826	1242.03	1377.56	1769.8	1716.63	1586.57	172.466	247.495	275.418	1936.63
RP_Pos_284_1-methylnicotinamide	138.1 -> 94.9	18804.9	8003.44	16908.8	12010.8	17861.1	19786.6	25131.3	23070.5	22241.2	15556.6	13528.3	15544.7	1389.35	157.432	341.455	292.771
RP_Pos_285_L-ornithine	133.1 -> 70.0	194470	179013	203795	158060	184515	157040	135668	127793	111231	136983	136099	127892	589358	588170	586207	482092
RP_Pos_286_adenosine 5-monophosphate	348.1 -> 152.1	172.154	1089.62	870.226	1337.21	592.439	1173.12	380.816	639.526	783.247	755.9	147.664	451.755	761.163	1069.06	1519.68	432.59
RP_Pos_288_D-cellobiose	365.1 -> 346.9	2440.63	2260.93	1902.78	1390.91	1326.68	1038.35	728.212	2041.98	1035.91	1254.2	973.401	1017.48	1710.23	1783.37	2450.26	5003.9
RP_Pos_289_2-deoxyadenosine	274.1 -> 158.0	241.863	204.569	183.7	132.878	121.491		389.822		233.429	109.248		315.377		203.521	112.903	127.59
RP_Pos_29_L-proline	116.1 -> 70.0	3.02612e+06	621506	1.31755e+07	2.02002e+06	2.14653e+06	1.81679e+06	4.07875e+06	4.0099e+06	3.56176e+06	1.69066e+06	727137	1.82885e+06	885817	921211	1.98517e+06	3.63328e+06
RP_Pos_3_L-glutamic acid	148.1 -> 84.0	217465	355061	834255	299994	303029	265616	367041	336545	363438	239750	270935	294972	72895.2	257311	211101	204482
RP_Pos_30_malate	157.0 -> 113.1	8572.28	17061.7	1062.39	12578.7	8811.07	12334.9	12897.6	14473	2881.59	11497.7	2376.43	2064.11	3380.18	1144.25	8865.84	10182
RP_Pos_301_L-histidine	156.1 -> 110.2	344784	405954	309655	306701	369147	385092	716680	478764	441645	247895	334065	382807	343123	274045	300210	399210
RP_Pos_304_guanosine 5-monophosphate	364.1 -> 152.1	1523.03	1648.63	1361.93	510.02	240.132	720.13	930.785	1165.8	473.237	542.224	486.028	753.739	843.801	725.924	736.474	490.709
RP_Pos_31_L-asparagine	155.0 -> 73.1	25077.1	372560	189639	318459	280549	40440.7	109242	49045.7	10736.4	357310	241874	117129	219440		27289.8	134212
RP_Pos_312_glyoxylic acid	97.0 -> 43.1	49417.5	18618.4	11272.3	15435.3	35572.6	34822.9	7263.25	46467.8	54988.4	46452.6	43925.1	30935	18844	20083.9	20381.3	14930.8
RP_Pos_32_nicotinamide	123.1 -> 80.0	4.34464e+07	3.89481e+07	4.19625e+07	1.33126e+08	1.07797e+08	1.24952e+08	3.85808e+07	4.2343e+07	4.35657e+07	1.14323e+08	1.2841e+08	1.26e+08	2.42277e+07	2.59994e+07	2.28492e+07	2.7273e+07
RP_Pos_33_citrate	215.0 -> 196.9	73901.1	77135.5	118274	24305.2	24910.1	10132.3	52401.4	60896.3	58424.1	22245.3	7682.8	8727.62	83721.2	80681.9	86427.3	86523
RP_Pos_332_4-aminobutanoic acid	104.1 -> 45.2	1.57479e+07	1.55785e+07	1.25326e+07	7.47215e+06	7.27276e+06	7.69508e+06	1.39883e+07	1.44823e+07	1.35805e+07	7.72759e+06	8.08332e+06	8.01775e+06	7.50756e+06	1.40093e+07	1.4813e+07	1.41821e+07
RP_Pos_336_thiamine monophosphate	345.1 -> 122.0							118.381	100.835
RP_Pos_343_O-acetyl-L-carnitine	204.1 -> 85.0	366352	326780	2066.08	330402	483081	198055	468262	601063	288599	118215	299827	238049	323277	239943	298016	333962
RP_Pos_345_inosine 5-monophosphate	371.0 -> 121.0	274.168	484.25	527.184	603.53	339.122	615.375	576.128	199.878	338.99	335.618	306.222	176.316	588.58	720.358	1114.99	379.953
RP_Pos_348_acetylcholine	147.1 -> 43.1	767.026	854.609	9892.4	18436	27250.7	6743.73	18283.3	20836.7	16894.9	3939.61	42586.6	12350.3	69338.4	19272.9	32913.3	23624
RP_Pos_352_2-deoxy-D-ribose	157.1 -> 99.0	440.008	427.84	1250.16	3030.68	170.467	1314.3	346.799	510.241	513.842	250.918	1141.08	281.726	2743.26	1642.95	1166.36	2476.27
RP_Pos_354_adenosine	268.1 -> 136.0	22562.2	19934.3	35287.2	9053.66	6238.22	9058.69	39727.5	29614.9	48087.1	18481.7	12112.5	12005	88111.9	25780.4	28191.8	21709.7
RP_Pos_36_5-methylthio-adenosine	298.1 -> 136.0	66948.7	57476.5	88092.9	42527.9	40271.3	41062.1	81855.3	80115.5	69491.3	54464.3	48455.2	38418.3	49245.4	50338.6	48265.8	69469.1
RP_Pos_363_L-methionine sulfoximine	181.1 -> 101.9			113.645		164.036		106.18		133.917
RP_Pos_37_thymine	127.1 -> 110.0	178225	3593.87	275373	196.622	113.746	131148	95177.4	2579.22	2142.15	77780	94338.2	66649.2	661229	678870	679617	688392
RP_Pos_374_5-deoxyadenosine	252.1 -> 136.0	1619.89	1248.89	1275.83	828.529	922.404	989.469	73693.1	80878.9	2087.49	1563.59	1230.3	1261.05	416.459	323.517	380.187	458.911
RP_Pos_376_histamine	112.1 -> 95.0	49751.3	49212.4	110862	29201.3	29947.2	23485.8	59833.8	68725.2	51914	37941.5	35187.5	28379.8	508152	322685	326339	398756
RP_Pos_385_cytidine	266.1 -> 133.7	72477	64799.9	143594	24780.6	25930.4	31743.4	97072.9	101569	87929.8	31274.8	28759.7	25132.5	387085	476983	482222	535431
RP_Pos_387_vitamin B12	1377.6 -> 1378.5	127.449		127.91	123.172	142.048			199.63		196.376			950.362	920.204	868.815	971.549
RP_Pos_388_3-hydroxykynurenine	225.1 -> 207.9	5389.82	4652.68	2407.73	1226.41	1692.26	780.783	2829.03	2571.86	2460.98	3045.59	1304.45	1645.73	7404.82	5819.42	5520.66	5428.53
RP_Pos_39_L-valine	118.1 -> 72.0	1.09015e+08	9.72087e+07	1.76183e+08	7.80467e+07	7.90131e+07	8.05163e+07	7.9414e+07	8.89609e+07	9.48439e+07	7.85986e+07	6.00052e+07	7.57036e+07	1.15016e+08	9.44192e+07	9.44618e+07	8.73056e+07
RP_Pos_394_alpha-d-glucose 1-phosphate	283.0 -> 120.8	5938.37	7047.71	7555.6	2217.17	3209.51	5478.86	5486.91	7218.5	7348.02	3860.33	3501.53	2715.44	2581.06	2449.8	2442.2	2881.76
RP_Pos_395_sn-glycerol 3-phosphate	195.0 -> 137.0	13134.2	12965.5	7018.2	10983.5	6941.69	10304.5	10343.9	9581.85	9498.28	8904.05	8721.3	9243.05	6349.85	6745.36	12095.3	13604.2
RP_Pos_396_D-ribose 5-phosphate	253.0 -> 121.0		126.156		539.162	855.152	164.911				259.061	974.61	506.266	111.197
RP_Pos_397_glycerol 3-phosphocholine	258.1 -> 104.1	224991	402041	112127	193436	169083	201582	156080	443473	432356	197289	204826	239501	450921	469611	548091	507068
RP_Pos_398_cadaverine	103.1 -> 86.1	8646.15	3003.95	5369.45	9063.64	1937.47	12651.8	11577.5	8160.09	12763	14499	14545	14387.5	3820.08	12588.9	9172.66	8045.97
RP_Pos_4_glycine	76.0 -> 30.1	5875.74	4948.05	2984.51	2228.24	4100.07	4005.54	5261.01	3155.3	3984.61	1397.03	3584.72	3031.97	7164.24	7087.86	5585.74	5104.85
RP_Pos_40_lactate	113.0 -> 43.2	3850.63	2439.73	274.636	2041.56	1511.97	158.262	257.825	2153.83	150.414	107.375	2784.29	144.4	1178.76	599.509	51520	1458.78
RP_Pos_402_glycerol 2-phosphate	195.0 -> 115.0	2344.31	1465.44	2206.6	1248.79	2207.87	2019.41	1524	1029.91	1446.16	1559.87	2400.31	1203.74	1130.13	2113.4	1669.41	1261.94
RP_Pos_405_inosine 5-triphosphate	509.0 -> 200.0	1505.62	1817.49	1806.27	2075.99	1684.91	2108.93	2265.35	2174.17	2128.12	2257.66	2110.33	2258.38	2279.93	2053.82	1808.95	1619.6
RP_Pos_406_R,S-2-hydroxybutyric acid	127.0 -> 68.7	16091.4	15172.8	980.613	325.881	1330.52	12340.7	8996.9	158.749	323.593	229.042	12342	445.843	1632.73	1750.57	1527.29	1397.78
RP_Pos_409_adenosine 5-diphosphate	428.0 -> 136.0	9699.56	13256.4	1872.04	9403.5	6914.95	2533.93	4519.29	8900.5	8945.12	11386.5	6457.15	4283.32	8412.7	26091.8	5427.73	3281.99
RP_Pos_41_L-threonine	120.1 -> 56.0	407144	389674	466150	246411	289141	224860	332856	285489	340713	213656	211267	242881	457012	392828	401519	319644
RP_Pos_410_uridine 5-diphosphate	427.0 -> 200.8	194.772		148.654	176.659	174.657	219.1		106.869		243.898	215.225	113.088	125.992			123.379
RP_Pos_418_N-acetyl-DL-serine	170.0 -> 151.9	31395.1	24792.5	17105.1	17834.5	31322.8	25002.8	625300	297784	187591	275000	250959	124992	28270.8	7292.27	13014.1	27980.3
RP_Pos_422_coenzyme A	790.1 -> 136.1		251.216	115.683							151.565	102.794		206.024	181.759	277.162	264.939
RP_Pos_425_cytidine 5--diphosphocholine	489.1 -> 184.0	760.133	543.92	608.05	100.678	496.182	430.939	174.645	1023.97	393.788	756.236	242.297	503.572	1014.65	168.493	119.193	148.424
RP_Pos_428_N-trimethylamine	60.1 -> 44.0	431627	356976	264972	279034	253287	314981	272998	279541	221989	204091	226077	195475	210872	252213	186823	200435
RP_Pos_43_sarcosine	90.1 -> 44.0	281164	277465	303767	206740	202434	188396	245234	213876	51986.3	39687.8	49225.7	241832	38805.5	340526	349666	338153
RP_Pos_44_thymidine	265.1 -> 148.9	3874.18	4025.09	1654.46	2983.92	3017.13	3117.86	2804.41	4019.21	4272.05	2799.82	3197.63	4351.4	2248.04	3912.61	2111.6	2983.76
RP_Pos_449_3,5-diiodo-L-thyronine	525.9 -> 479.9	1121.51	206.458	1194.61	1541.53	789.011	398.505	533.33	587.075	220.331	680.25	1096.51	593.453	780.542	374.726	321.367	432.191
RP_Pos_454_oxaloacetic acid	155.0 -> 73.0	28700.9	122349	23565.6	136454	265053	16812.4	26215.8	36328.9	17138.4	47669.6	24920.8	265744	34414.7		17702.8	153306
RP_Pos_457_fumaric acid	117.0 -> 84.9	144.274	115.566	141.973	478.904		119.896	121.298	157.804		299.903	346.261	170.201	104.888	154.42	108.697	114.99
RP_Pos_459_4-hydroxybenzoic acid	139.0 -> 95.2	913.05	167.144	3912.3	5381.67	5400.15	4086.27	3387.56	3237.19	4993.32	4978.27	4001.43	3601.89	3159.77	4126.49	125.463	4516.1
RP_Pos_46_2-deoxycytidine 5-monophosphate	330.0 -> 133.9	116.179		144.691			113.058	103.142	122.139			143.213	130.362	173.333	145.708	152.265	281.448
RP_Pos_462_2,3-dihydroxybenzoate	155.0 -> 137.0	57074.9	24080	21723.5	53164.9	19712.7	11888.9	55022.4	7763.8	54974.9	23000.2	51343.2	52763.5	20821.5	20659.3	21273.6	25343.7
RP_Pos_47_guanine	152.1 -> 135.0	210141	205459	260597	177802	157048	163790	214268	199259	203007	148408	171158	154023	187626	182012	170909	162937
RP_Pos_48_taurine	126.0 -> 44.1	9960	4396.46	6670.48	12411	10513.4	11200.1	2033.82	2305.02	11843.3	5169.4	2598.26	7581.67	7284.74	2302.02	8653.74	8222.13
RP_Pos_492_kynurenic acid	190.0 -> 144.1	1159.98	1914.98	2785.4	1565.63	2166.28	1547.59	1669.88	1785.32	1247.51	1070.07	1788.63	1479.55	22850.6	16753.9	929505	18101.1
RP_Pos_496_2-methylmalonate	119.0 -> 60.9	125.452	580.015	2789.88	675.766	2803.67	357.4	153.794	507.864	769.628	762.758	555.551	761.525	4724.59	1070.51	1119.32	1488.43
RP_Pos_499_xanthurenic acid	206.0 -> 160.0	736830	735492	1.00937e+06	685382	743728	709281	774722	773802	736065	757480	822939	692152	787034	772986	790588	816022
RP_Pos_5_L-alanine	90.1 -> 44.1	63475	27749.1	62261.3	49768.5	60355.1	61781.5	78906.2	78850.8	30394.7	142345	45690.3	56643.5	159583	53984.8	120549	116503
RP_Pos_50_nicotinate	124.0 -> 79.9	568731	677505	635265	4.49567e+06	4.77742e+06	4.51564e+06	577524	580408	439306	4.79156e+06	4.76274e+06	4.46336e+06	332731	287599	320024	317349
RP_Pos_51_D-gluconic acid	219.1 -> 114.9	105.795	193.884	126.569	219.045	1005.54	866.017	116.403	562.335	471.766	382.211	1375.79	311.574	299.171	968.039	319.876	814.799
RP_Pos_525_N-acetyl-L-leucine	196.1 -> 108.1	593.772	128.243	388.96	384.773	4259.68	623.156	601.587	498.327	625.434	5010.4	822.741	5853.84	4430.59	183.443	572.915	100.284
RP_Pos_536_dehydro-L-ascorbic acid	197.0 -> 85.0	4226.69	876.401	3453.93	2401.92	328.865	1525.26	245.487	634.811	2358.92	1043.98	1044.96	2861.77	520.7	278.779	1596.06	3117.06
RP_Pos_54_hypoxanthine	137.0 -> 55.0	263915	256257	344672	1.01715e+06	1.01674e+06	1.01264e+06	318686	297230	259875	1.20748e+06	1.04571e+06	870468	138159	126019	128591	116096
RP_Pos_55_L-homoserine	120.1 -> 74.0	422358	303281	365276	97118.9	261827	239429	396137	375676	431645	239742	197661	191659	469897	418821	398490	50162.1
RP_Pos_551_biotin	267.1 -> 145.5	3166.93	6050.31	1919.3	2957.43	4145.93	4261.39	2839.37	2080.82	4281.69	2948.3	2488.43	3588.24	3879.67	4166.55	3707.68	3530.95
RP_Pos_554_4-aminobenzoate	138.1 -> 120.1
RP_Pos_556_pyruvic acid	111.0 -> 43.1	32674.3	48715.4	22658.3	43691.9	39669.4	48037.4	44190.8	16424.3	24879.7	19859.5	45947.5	54718.7	8125.24	17435.1	16970.9	6417.71
RP_Pos_56_D-glucose	203.1 -> 142.9	28498.8	28276.1	38854.3	25900.7	15740.1	28770.2	28720	31076	27987.6	26597.6	24998.1	20207.8	64080.1	56450.8	45650.9	54609.3
RP_Pos_563_a- ketoglutaric acid	169.0 -> 43.1	2250.78	2448.39	3621.49	2805.75	2502.89	2733	3176.42	1255.34	758.978	792.123	2478.46	1813.73	1613.19	1300.94	1902.32	3510.14
RP_Pos_577_anthranilate	138.1 -> 120.0	1188.17	2354.87	1329.68	1612.85	1807.71	2299.47	3339.78	2011.05	3140.06	1722.88	2677.88	1147.2	21156.2	20584.1	21716.3	23286
RP_Pos_578_serotonin	177.1 -> 160.0	861.592	301.258	107.194	995.679	1311.24	504.515	327.346	27930.3	255.333	1115.09	2972.37	3102.41	1.86765e+06	1.97401e+06	1.97803e+06	185.511
RP_Pos_58_inosine	291.1 -> 159.1	226060	216894	5886.39	655582	912487	859467	214289	207981	208512	897353	878715	798684	67892.5	64389.3	63352.2	98356.1
RP_Pos_607_acetoacetic acid	103.0 -> 85.0	299733	261934	16767.6	236662	264499	245676	255763	242792	235927	188112	170098	252190	196465	224899	174289	159180
RP_Pos_61_uridine	267.1 -> 134.9	147.055	1771.81	123.772	13433	10862.5	10835.9	1995.72	1899.73	2635.41	14504.2	9088.53	12925.5	533.796	7007.69	2571.71	6215.06
RP_Pos_618_cholesterol	409.3 -> 289.1	3163.01	3306.81	4803.73	2757.73	3132.43	3157.8	2885.26	3186.22	3962.4	4450.5	3388.55	3284.32	4731.85	5320.63	4371.81	4629.13
RP_Pos_62_creatine	132.1 -> 44.1	137004	899258	5172.51	1.06033e+06	154664	1.94962e+06	4.44918e+06	43194	22141.5	1.94913e+06	2.26912e+06	48567.2	193652	1737.61	1.03058e+06	17104.8
RP_Pos_620_palmitate hexadecanoic acid	279.2 -> 220.8	2319.21	588.919	786.461	2366.54	225.494	688.84	575.099	522.262	308.019	519.626	1113.06	2939.39	513.774	927.132	1308.45	931.943
RP_Pos_622_progesterone	337.2 -> 200.0	1596.05	1575.7	2575.55	1867.47	1377.03	1785.53	2502.85	1748.94	2307.62	2231.32	1017.89	2324.52	1058.49	1051.74	1121.84	611.581
RP_Pos_625_indole	118.1 -> 58.1	2.11171e+06	7.20024e+06	8.33847e+06	2.93297e+06	3.28684e+06	1.08971e+06	4.4113e+06	4.14362e+06	4.27665e+06	2.53503e+06	3.59275e+06	3.33172e+06	1.76679e+06	4.91898e+06	4.4765e+06	2.70636e+06
RP_Pos_63_pyridoxine	170.1 -> 152.0	92684.9	83657.5	145667	101073	103768	81513.2	2.31732e+06	997462	709097	944730	610876	445971	16377.1	16249.8	14600.6	17330.5
RP_Pos_630_cholic acid	431.3 -> 413.1	4005.03	2082.12	4990.9	3437.04	4122.28	2969.11	965.837	4268.83	1866.69	1447.38	4482.33	3307.19	3471.49	9049.52	5423.5	11236.5
RP_Pos_639_stearate	307.3 -> 43.0	17229.8	149118	277895	9147.09	150126	164985	12734.9	15576.3	85956.8	5130.58	4553.32	160968	6135.31	246876	3460.5	28260.9
RP_Pos_64_citrulline	198.1 -> 153.1	4979.12	2795.23	9238	2501.72	2449.67	3295.24	4410.06	4196.66	3087.45	3520.06	2812.53	3104.48	13003.9	9967.03	6913.61	8679.01
RP_Pos_641_linoleate	281.2 -> 55.0	4702.35	2520.26	6273.31	2812.79	1728.42	6495.29	4684.24	2724.97	4041.35	7376.52	1673.19	14239.1	8215.18	2955.41	7863.37	3615.44
RP_Pos_65_L-kynurenine	209.1 -> 94.0	745172	782899	1.29631e+06	636620	681700	721261	1.00166e+06	1.1115e+06	892347	915956	914360	737314	1.12373e+06	1.08879e+06	1.09796e+06	1.12967e+06
RP_Pos_66_4-aminobutanoate	104.1 -> 87.0	1816.79	3318.49	1099.24	796.993	2468.04	781.088	108.909	2192.62	2462.28	3794.01	313.878	1452.36	4983.92	1720.19	3040.38	1578.72
RP_Pos_662_docosahexaenoic acid	351.2 -> 319.1	711.752	761.746	1059.19	549.842	880.728	1377.03	698.14	837.065	483.8	880.639	548.119	531.675			251.335
RP_Pos_67_(S)-Dihydroorotate	159.0 -> 43.0	3828.09	3627.15	2224.02	659.012	1356.76	2429.79	1992.28	3560.87	1493.41	1281.26	2055.43	4847.2	4141.65	4655.58	3412.9	14677.9
RP_Pos_686_cholesterol 3-sulfate	489.3 -> 265.4			225.704	143.011	154.26	270.927	221.916	462.703	618.01	232.396	354.311	243.593	446.257	528.675	1087.24	527.214
RP_Pos_69_fructose 1,6-biphosphate	363.0 -> 345.0	6799.7	1658.61	5379.47	4742.23	9344.11	4071.85	10086.3	8375.16	3166.34	10911.8	10590.6	14259.2	15033.1	13664.4	8584.53	10990.7
RP_Pos_7_L-lysine	147.1 -> 84.0	2.30702e+06	1.96227e+06	2.41338e+06	1.27507e+06	2.07127e+06	2.12083e+06	2.09746e+06	2.19294e+06	2.39769e+06	1.94489e+06	1.89341e+06	2.44866e+06	1.96702e+06	1.84567e+06	1.79261e+06	1.64015e+06
RP_Pos_71_Deoxyadenosine monophosphate	332.1 -> 136.1	314.93	126.598	307.87	142.692	150.274	133.158	165.808	176.325	167.201	119.803	103.356	170.61	609.954	382.971	324.992	105.606
RP_Pos_716_phenylpyruvic acid	187.0 -> 45.8	534.594	617.229	643.369	519.508	388.169	470.58	579.778	590.856	717.313	521.705	592.048	332.602	627.259	575.245	655.742	748.764
RP_Pos_719_vitamin D3 calciol	385.4 -> 367.5	13055.8	54379.2	54964.3	42944.9	14504.3	43720.2	41138.6	17983.9	42659.1	39901.3	54690.8	23269.4	15532.3	17726.3	16379.7	13580.5
RP_Pos_72_urate	169.0 -> 141.2	70760.1	66754.8	29979.7	1828.39	5591.74	1314.71	745.904	162.821	1008.62	5044.31	7900.11	7037.16	986344	933892	1.01113e+06	1.08701e+06
RP_Pos_74_cytosine	112.1 -> 94.9	152882	131030	287895	79514.1	74402.4	87427.5	186066	185571	172734	83099.2	96026.6	93203.7	1.33115e+06	1.20901e+06	1.03581e+06	1.04768e+06
RP_Pos_758_Glycyldeoxycholic acid	472.3 -> 454.2	1356.96	735.006	3032.31	3132.67	1668.72	1169.14	438.795	3148.43	1444.41	270.662	2469.05	1558.46	1600.65	449.416	575.647	779.537
RP_Pos_76_xanthine	153.0 -> 110.1	494566	430302	93301.6	332120	352208	357234	347186	295168	326048	281647	217333	225489	5.80269e+06	5.60889e+06	5.33662e+06	5.2903e+06
RP_Pos_765_2-aminobutanoic acid	104.1 -> 57.9	738830	718634	609723	375503	378033	353794	665941	705165	695532	335673	352206	335177	773930	770785	790164	815036
RP_Pos_78_guanosine	284.1 -> 152.0	38248.5	36757	53415.7	28026.2	30591.9	29733.6	176961	140367	131719	78251.4	70018.9	65902.1	23891.3	9397.55	6144.8	4930.85
RP_Pos_8_L-aspartate	134.0 -> 74.0	3449.34	45656.2	1804.79	70871.1	73560.2	69766.1	34749.5	45652.8	25062	65053.5	20199.2	42980.5	33312.4	62012.9	24908.8	27358.2
RP_Pos_807_betaine aldehyde cation	103.1 -> 59.1	2275.69	2454.19	2677.37	1630.48	1956.24	3576.5	2133.16	1853.68	1377.06	1564.55	1339.02	2186.56	2513.96	3960.96	2390.18	2455.13
RP_Pos_812_2-deoxyinosine	275.1 -> 159.0	6148.21	5486.21	8719.39	3060.92	4687.32	3028.42	6445.74	6538.56	6974.2	4602.22	3766.17	4615.27	3765.11	4562.31	3745.05	4936.87
RP_Pos_817_25-hydroxyvitamin D	423.3 -> 307.2	1069.28	1450.31	1775.97	579.538	1780.46	716.264	628.083	547.336	2054.73	924.468	2028.57	2253.41	1191.21	688.659	1339.37	201.115
RP_Pos_82_L-isoleucine	132.1 -> 86.0	3.76079e+08	3.68926e+08	3.26375e+08	3.429e+08	3.57456e+08	3.6577e+08	3.7758e+08	3.89269e+08	3.60377e+08	3.75279e+08	3.87511e+08	3.02532e+08	3.70984e+08	3.78549e+08	2.60481e+08	3.87432e+08
RP_Pos_832_adenosine 5-phosphosulfate	450.0 -> 370.1	2706.79	2847.68	1036.42	2999.3	1392.73	2604.44	1689.37	848.701	929.801	1536.74	2136.2	2436.45	3150.25	1993.81	823.296	3769.94
RP_Pos_84_dihydrofolate	444.2 -> 178.0	407.859	385.026	555.523	351.121	310.994	375.26	450.476	417.696	361.581	386.942	394.451	313.757	365.162	351.695	363.697	447.173
RP_Pos_86_5,6-dihydrouracil	115.1 -> 55.0	5830.49	5663.29	7380.89	69527.8	170049	169105	3581.5	8258.29	5147.73	130681	119431	55037.5	9376.39	5717.92	5449.29	7751.55
RP_Pos_869_sedoheptulose 7-phosphate	313.0 -> 294.8	4020.24	20736.9	32023.7	41075.3	3281.6	3580.12	4274.67	5806.75	1157.93	1254.38	4745.79	5087.22	96099.8	69375.2	4631.5	136216
RP_Pos_87_nicotinamide mononucleotide	335.1 -> 123.0				1621.78	4243.91	346.452	112.497			4177.89	1740.93	1014.29
RP_Pos_870_e1rythrose 4-phosphate	223.0 -> 120.8	373.423	191.597	221.216	126.34	187.612	158.966	220.563		121.314	107.825	155.6		180.64	160.035		141.985
RP_Pos_88_purine	121.1 -> 94.0	11247.9	17850.9	62288.9	48923.4	1599.06	14579.2	54978.2	52857.1	49534.1	38777.3	52332.6	47727.3	51561	8996.91	53249.1	20299.9
RP_Pos_9_L-glutamine	169.1 -> 151.0	562368	342916	608527	462893	414678	433287	504931	480450	412526	478231	453872	479704	356848	389555	667216	421117
RP_Pos_92_L-cystine	241.0 -> 73.9	19103	57450.6	78583.6	44397.2	55626.9	1241.48	8729.85	34373.7	35400.1	60209.4	21335.3	27429.5	94463.9	13268.6	83567.2	112034
RP_Pos_94_(R)-malate	157.0 -> 113.1	8572.28	17061.7	1062.39	12578.7	8811.07	12334.9	12897.6	14473	2881.59	11497.7	2376.43	2064.11	3380.18	1144.25	8865.84	10182
RP_Pos_95_folic acid	442.2 -> 294.9	8.01186e+06	7.77257e+06	1.40668e+07	7.18048e+06	7.90387e+06	7.86363e+06	9.36672e+06	9.16102e+06	7.66118e+06	9.25295e+06	9.20447e+06	6.60945e+06	8.06084e+06	7.94369e+06	8.31648e+06	8.77569e+06
RP_Pos_96_hypotaurine	110.0 -> 30.0	163.129	494.586	874.495	374.724	214.189	328.522	869.875		771.825	456.616	262.757	743.376	732.88	1804.81	645.005	170.393
RP_Pos_97_D-tryptophan	205.1 -> 187.9	2.14647e+08	2.30305e+08	2.70536e+08	191909	163337	2.11293e+08	2.24678e+08	2.25995e+08	2.24314e+08	2.35547e+08	2.4642e+08	161769	2.34535e+08	2.38219e+08	69466.9	2.26955e+08
RP_Pos_98_deoxyuridine	251.1 -> 135.1	140.902	252.039	344.149	41852.6	53306.3	50257.3	42661.5	41632.6	45761.4	353.228	43750.8	160.484	122.827	161433	166125	181147
RP_Pos_Agmatine	131.1 -> 72.0	74685.6	47177.8	59138.5	78611.6	82384.3	65141.1	44795.9	76899.8	46237.2	82054	51832.9	84287.9	33885.3	56257.3	35633.7	30107.8
RP_Pos_alpha ketoglutarat	191.0 -> 62.9	552.555	535.761	390.139	3087.15	1949.01	187.194	160.807	104.556	106.365	352.454	1265.13	615.66	669.809	490.852	1025.99	705.887
RP_Pos_Oxidized Glutathione	613.2 -> 231.1	741.396	551.524	617.129	288.277	520.848	102.736	249.184	1223.86	315.159	131.395	729.994	618.157	749.248	267.968	227.212	304.246
RP_Pos_Reduced Glutathione	308.1 -> 76.1	12140.7	10151.7	6881.44	5377.25	5365.72	5214.43	9920.48	9277.53	7147.79	3960.22	4766.36	4548.65	4876.61	6810.54	6340.92	6332.38
RP_Pos_succinate	163.0 -> 63.0	10998.5	11313	11381.9	9911.45	10894.3	10239.7	12719.3	9901.97	9782.24	7046.87	10467.7	8987.21	72793.2	61092.9	70055.7	75885.5

## Sheet: HILIC Neg
Name	Transition	WT_Veh_01	WT_Veh_02	WT_Veh_03	WT_NR_01	WT_NR_02	WT_NR_03	WRN_Veh_01	WRN_Veh_02	WRN_Veh_03	WRN_NR_01	WRN_NR_02	WRN_NR_03	MEM_01	MEM_02	MEM_03	MEM_04
1_NAD	662.1 -> 540.0
10_L-serine	104.0 -> 73.8	15764.9	1.21071e+06	1.1239e+06	25944.4	26233.2	25473.7	17927.7	90005	17748.4	100902	83147	36037.6	46699.3	155927	153831	142769
107_betaine	116.1 -> 57.9	351.562	771.502	547.16	590.089	772.487	679.478	738.96	556.453	300.507	1211.41	678.305	789.475	166.884	171.903	487.582	1011.97
109_creatinine	112.0 -> 68.0	25769.3	23977.2	34694.1	16777.2	18885.7	19478.7	24487	26323.6	20545.5	18722.4	20825.7	13405.4	73481.7	74639.2	74927.9	77990.4
11_L-ascorbate	175.0 -> 114.9	442.992	179.284	805.477	154.237	568.002	540.655	305.635	343.689	221.605	579.064	459.455	330.969	1526.99	162.519	1716.11	1887.53
112_4-pyridoxate	182.0 -> 138.2	148653	160450	180070	181561	199515	189698	178296	135544	142117	157092	162580	173594	571442	675042	567657	598160
113_deoxycytidine	226.1 -> 93.0	113.385	126.533		996.939	567.183	147.724	104.487	116.247	162.617	101.127	494.652	816.6	257.657	176.253	197.608	138.281
115_2-aminoadipate	160.1 -> 141.9	577.283	854.538	991.792	270.309	280.9	138.295	795.123	3849.95	4915.08	5962.5	2162.1	1740.55	1863.87	1806.69	988.921	849.457
117_3-Phosphoserine	184.0 -> 79.0
118_4-hydroxy-L-proline	130.1 -> 87.9	715228	728579	1.71511e+06	701906	693357	685275	732235	750313	722479	723032	792421	710803	971248	989610	955007	969044
12_L-methionine	148.0 -> 100.2	181384	173770	89266.8	210238	204063	194653	169406	159255	180884	166081	157587	220458	119916	108919	110271	100129
121_N-methyl-L-glutamate	160.1 -> 142.1	1041.52	1070.86	1273.55	1563.18	1851.76	3665.94	452.769	844.197	933.912	874.474	609.608	295.756	374.051	149.198	266.066	1475.73
123_1-methyl-L-histidine	168.1 -> 149.9	21276.1	15942.1	19438.8	33105.1	34094.9	26661.9	1.06222e+06	288381	198532	367808	261117	159017	3650.14	4311.6	5990.14	6468.38
126_ornithine	131.1 -> 83.0	13870.6	14043.1	8257.45	732.719	15401.9	5016.85	3058.79	777.714	2168.4	5562.52	147.795	7023.63	425.266	4261.92	4478.55	4385.05
13_L-tryptophan	203.1 -> 116.1	583169	2.50162e+06	127308	2.34133e+06	2.38304e+06	658177	641470	977015	771894	869197	982652	862928	758341	803780	830437	2.02692e+06
130_allantoin	157.0 -> 96.9	221879	192263	289484	145661	182941	164271	210314	208791	191657	153758	157306	117176	1.57607e+06	1.68732e+06	1.67322e+06	1.7494e+06
133_xanthosine	283.1 -> 151.0	3730.41	1828.65	419.641	12071.1	6407.49	13186.6	4235.54	4500.65	4536.29	16974.9	7763.53	12146.9	1454.3	4263.52	4313.4	3711.52
135_homocystine	267.0 -> 131.9
138_glyceraldehyde	89.0 -> 43.0		307.921	2351.77	1451.11	1561.28	1719.39	208.367	1930.12	431.367	1647.75	731.056	11857.8	2724.93	3474.75	2118.36	270.579
14_L-phenylalanine	164.1 -> 147.1	3.01514e+06	3.39198e+06	2.79068e+06	3.39162e+06	4.25142e+06	4.94704e+06	1.7554e+06	6.45423e+06	3.95012e+06	5.30796e+06	6.05982e+06	6.9146e+06	3.36781e+06	469644	4.60259e+06	1.40578e+07
140_5-oxo-l-proline	128.0 -> 84.0	590.764	2514.25	4745.72	935.342	1021.3	460.734	1044.04	2686.26	1078.36	484.089	754.618	130.935	3807.91	2435.08	5785.02	3789.16
141_cystathionine	221.1 -> 134.0	328.096	723.058	2406.69	1007.83	2255.98	2289.17	1927.85	145.605	486.939	242.681	1011.92	284.489	2795.77	3377.96	1808.52	2185.2
144_1-methyladenosine	280.1 -> 148.0	15651.3	207.081	35550.3	1707.76	1650.04	1355.66	124.784	116.53	131.435	161.707	1121.61	470.433	1261.22	327.872	740.591	1282.12
145_3-dehydroshikimate	171.0 -> 127.0	129.523	136.569	502.363	383.915		173.525	103.113	121.417	103.957		158.875	250.465	195.137	114.176	109.16	135.208
15_L-tyrosine	180.1 -> 119.1	3307.11	5770.97	484.331	3332.41	3734.9	4101.31	6383.31	6251.69	4288.17	4073.23	5378.07	1769.73	4864.23	4421.1	4626.75	4190.86
155_pyridine-2-3-dicarboxylate	166.0 -> 122.0	67144.9	640.932	201.54	102836	954.09	198.103	19268.2	134.711	282	703.79	289.533	109206	138313	223.855	165629	1171.25
16_sucrose	341.1 -> 89.0	8326.48	7440.19	9276.82	2835.52	18327.2	9548.38	3874.94	24105.7	16233.2	18304.8	12568.4	12627.1	22970.5	22877.6	11570.5	4719.94
17_D-fructose	179.1 -> 58.8	2.93385e+06	2.86524e+06	2.82867e+06	2.76978e+06	2.82017e+06	2.7967e+06	2.98932e+06	2.88608e+06	2.84226e+06	2.8327e+06	2.8757e+06	2.71898e+06	2.86448e+06	2.83051e+06	2.79536e+06	2.83166e+06
177_leucine	130.1 -> 89.3	362.083	1663.36	1994.28	2531.38	1699.09	2953.75	2973.27	603.013	1283.58	2093.48	2215.98	1958.58	725.678	1299.99	810.745	2963.79
18_L-cysteine	120.0 -> 59.0	103.039	688.36	126.359	117.666	367.333	160.98	177.821	135.937	149.942	154.368	141.131	247.914	105.679	136.091	321.596	165.071
186_D-glucosamine	178.1 -> 59.1	501.793	165.593	435.635	615.611	173.242	1132.27	153.896	5463.68	3305.67	188.226	3477.33	296.536	376.783	170.235	176.952	1574.8
187_D-glucuronic acid	193.0 -> 59.0	256.944	889.786	448.344	897.09	895.324	35364.8	40092	173.954	22135.2	575.361	33910	319.847	1114.35	409.555	612.569	75809.8
188_L-lysine	145.1 -> 96.5	114.726	2673.94	807.248	2788.95	2661.06	2355.97	2681.91	320.098	2639.62	1671.53	1985.22	2474.91	2212.78	2353.92	3083.88	3218.15
189_L-arginine	173.1 -> 131.0												3.59501e+07
19_beta-alanine	88.0 -> 58.9	661.184	1041	433.198	474.911	420.02	482.865	509.316	346.681	601.588	1036.01	198.322	1161.46	388.909	596.018	1321.18	1118.43
190_L-histidine	154.1 -> 92.9	80380.5	7842.04	1048.84	441.936	175.655		1813.89	347.118	199.009	717.612		317517	343.51	1900.06
191_a-D-glucose-6-phosphate	259.0 -> 96.8	332.008	1283.13	954.629	327.306	415.621	533.677	459.426	535.419	635.412	1085.36	622.085	319.274	585.775	634.209	862.494	315.96
192_isocitrate/citrate	191.0 -> 172.8	251.321	1066.01	5632.41		1653.12	168.637	1458.26	172.694	451.128	1884.31	151.695	177.782	452.165	172.434	1384.43	526.149
194_5-methylcytosine	124.0 -> 81.1	670.011	257.76	111.171	1039.67	1292.39	1132.03	324.719	1477.4	263.763	1138.98	515.758	345.868	1296.96	103.667	722.611	1036.22
195_L-carnitine	160.1 -> 58.8	35310.7	38262.2	1989.23	25781.4	40346.6	23721.5	23865.2	16584.6	21927.2	28276.1	25787.8	40568.8	16697.4	34015	33747.9	30931.9
197_spermine	201.2 -> 118.9	169.395	10756.5	716.419	4959.02	3195.86	13419.5	2754.46	931.299	7058.3	1264.66	6479.15	124.95	933.03	9039.33	3309.06	3220.16
20_tetrahydrofolate	444.2 -> 252.9	115.379	153.758		2713.44	3480.17	3954.94		102.769	158.209	4234.88	1499.01	2600.2	191.331
204_pyridoxamine	167.1 -> 121.1	484.29	887.547	445.555	456.984	2097.31	1638.73	3151.3	1085.23	992.291	3709.19	481.078	1216.85	2471.59		184.169	338.384
21_uridine 5--monophosphate	323.0 -> 97.0	117.84	102.948		117.539	103.854	129.032			110.766		106.524		147.894		136.048	171.851
210_cytidine 2-3-cyclic monophosphate	304.0 -> 109.8			155.685	474.871	276.512	121.807	121.972	143.963	144.072	302.308	365.084	302.889		129.448
211_O-acetyl-L-serine	146.0 -> 116.0	16871.5	17470.7	17331.8	14790.1	13403.5	17140.8	17956.7	15196.8	13406	16937.6	18585.9	14970.1	12982.1	13507.3	14107.2	14159.1
213_carbamoyl phosphate	140.0 -> 79.0	126.909	117.82			200.009	110.502	160.799	123.405	110.874			151.741	577.384	520.161	147.906	340.955
214_UDP-GlcNAc	606.1 -> 385.0	428.181	631.885	183.795	460.237	529.888	164.717	179.056	349.218	511.934	519.835	295.247	259.358	1312.83	254.982	510.666	838.464
217_RS-mevalolactone	147.1 -> 58.7	117.483			119.822	148.346	121.725	115.537			227.531				171.221	133.774
219_thymidine 5-monophosphate	321.0 -> 194.9	2298.94	1413.51	536.201	865.219	1541.11	1152.54	3740.39	5892.18	1246.85	5866.1	10441.4	664.952	2474.41	4968.32	5745.75	6179.19
22_uracil	111.0 -> 42.0	63418.4	63802.8	95003.6	44468.4	49602.4	49584.4	62022.5	59985.1	56864.8	40601.4	52215.8	40144.9	778065	777360	749109	816647
220_2--deoxyuridine 5--monophosphate	307.0 -> 194.8	242.857	235.194				233.932	375.752	428.366	253.946	277.348	602.371		191.599	218.047	360.476	536.173
221_5-phospho-D-ribose-1-diphosphate	388.9 -> 290.9	958.624	544.624	4384.16	578.329	462.717	1706.8	1584.25	1250.91	2528.45	220.856	550.679	1780.44	2316.04	980.005	1295.09	3538.08
222_guanosine 5--diphosphate	442.0 -> 150.0	117.702							100.324			104.703
224_guanosine 5--triphosphate	522.0 -> 522.0	19153.7	26139.7	15081.1	33872.7	2298.12	28499.2	38303.1	6803.7	27047.1	34432.5	17838.6	33181.2	42372.9	10830.4	42262	22657.1
225_uridine 5--diphosphoglucose	565.0 -> 323.0				108.546	133.053								111.07	124.654	169.73	173.227
228_adenosine 5--triphosphate	506.0 -> 158.9	5422.54	269.511	511.598	412.877	110.73	328.981	733.28	310.417	131.573	125.612	254.577	133.852	175.93	360.094	263.791	287.35
229_ AICAR monophosphate	337.0 -> 79.0
23_glycerol	91.0 -> 59.0														183.824		196.652
230_phosphocreatine	210.0 -> 78.9				207.237								128.741
232_isopentenyl pyrophosphate	245.0 -> 78.9				472.828	142.261		158.665		440.692			538.372
234_guanosine 5--diphosphoglucose	604.1 -> 362.0	156.871	124.562	105.023	211.646	273.349	117.672	113.221	124.2	258.872		307.329	152.975	170.366	388.381	303.542	154.211
235_adenosine 5--diphosphoglucose	588.1 -> 345.8						111.085			189.67	133.144		141.394				368.966
238_uridine 5--diphosphoglucuronic acid	579.0 -> 402.9
239_2--deoxyguanosine 5--monophosphate	346.0 -> 78.9	388.925	190.078	638.146	252.385	190.971	238.974	289.141	761.355	242.103	660.514	1006.91	785.444	525.395	684.66	340.311	264.305
24_D-galactose	179.1 -> 61.8	408	345.4	229.039	280.104	214.285	259.547	387.699	405.086	256.999	353.91	191.266	277.738		199.067
242_a-D-galactose 1-phosphate	259.0 -> 78.9	419.302	271.313	410.999	388.562	336.625	694.128	799.139	492.89	312.577	969.288	379.788	623.965	409.938	612.961	236.036	403.109
243_D-fructose 6-phosphate	259.0 -> 78.8	996.837	485.691	626.707	554.811	595.072	630.747	1177.12	618.058	1017.24	428.474	373.073	406.79	676.796	379.236	598.696	658.14
244_xanthosine 5--monophosphate	363.0 -> 210.9	779.711	535.523	581.863	535.336	424.654	312.909	237.919	525.778	227.505	485.419	365.204	769.101	340.186	490.59	518.769	257.978
246_2,3-diphospho-D-glyceric acid	264.9 -> 167.0	421.832	766.51	106.777	923.783	309.762	1606.92	1443.56	1222.46	280.523	177.847	1225.51	379.005	2274.34	403.738	2634.89	2810.43
247_2--deoxyadenosine 5--diphosphate	410.0 -> 78.9
249_phosphocholine chloride	183.1 -> 122.9	192.732	224.704	333.931	538.494		198.903	100.013	204.301	313.141	428.237	117.342	204.03	111.448		386.716	112.892
25_inosine 5-phosphate	347.0 -> 79.0	729.477	112.294	111.626	2159.37	214.443	108.073	126.026	101.913	109.605	2068.29	1657.11	133.081	330.057	142.881	297.265	150.132
250_pyridoxal 5--phosphate	246.0 -> 78.8
251_adenosine 3--5--diphosphate	426.0 -> 134.1	2202.14	696.816	904.566	693.53	2213.26	1656.43	759.637	192.943	822.251	1118.17	394.88	641.304	521.531	2545.89	601.06	795.513
252_flavin adenine dinucleotide	784.1 -> 437.3	200.647	279.097	116.144		137.285	211.223	296.247	228.797	140.824	439.296	300.389	324.659	184.286		105.155
254_cytidine 5--diphosphate	402.0 -> 78.8	202.037							170.238
255_inosine 5--diphosphate	427.0 -> 135.1	17674.5	895.231	69147.1	77972		80924.9	102939	77459.8	8548.32	22611.2	89561.9	8821.59	114461	38191.6	38539.1	129792
257_uridine 5--triphosphate	483.0 -> 159.0	560.78	276.856	108.785	204.521	153.903	124.407	161.255	1887.36	105.75	181.18		212.256	146.995	135.674	170.648	135.66
258_dihydroxyacetone phosphate	169.0 -> 78.8
26_myo-inotsitol	179.0 -> 59.8	2488.34	3275.01	424.775	3386.36	193.114	2804.31	1843.1	1807.2	3253.98	993.621	1230.92	3044.25	9407.92	5914.26	6626.55	110.205
260_2--deoxyguanosine	266.1 -> 149.9	137.415	278.808	259.977	445.714	440.56	210.026	214.32	169.201	368.435	354.351	240.371	843.724	368.913	470.375	314.315	287.917
263_N-acetyl-L-aspartic acid	174.0 -> 88.0	11745	11367.8	557.346	6482.1	2101.05	11018.5	6858.46	492.156	8044.39	11114.2	11845	5766.04	41836.3	38005.1	35586.1	19041.1
264_L-pipecolic acid	128.1 -> 82.2	959.566	297890	345958	434.264	780.425	283764	321041	326163	578.029	777.987	855.557	290010	413701	404444	3426.77	379744
27_n-acetyl-d-glucosamine	220.1 -> 58.7	3370.88	4662.12	3243.22	6643.32	8203.35	9645.88	5163	4052.13	3866.21	8320.43	7460.56	5910.86	3947.37	3661.96	3913.25	2344.91
270_N-acetyl-methionine	190.1 -> 148.0	264.026	1947.31	101336	1217.06	1159.77	560.841	517.263	284.004	610.595	2606.99	835.933	345.488	500.105	1196.05	690.58	508.246
272_N-acetyl-L-asparagine	173.1 -> 154.9	687231	898969	906903	919103	1.0123e+06	1.07082e+06	846890	939109	885462	573590	1.78996e+06	351182	1.18581e+06	1.11462e+06	835473	651042
273_thiamine_ion	264.1 -> 147.9	698.821	161.84	168.469	128.959	417.334	272.603	159.009	112.577	106.453	247.085	127.625	574.903	135.264	171.025	160.764	320.688
275_N-acetyl-L-lysine	187.1 -> 144.9	235.813	124.429	528.448	121.322	229.91	336.905	128.593	255.949	197.377	124.071	622.02		105.129	180.566	194.767	573.579
277_S--5--adenosyl--L-homocysteine	383.1 -> 134.0	116.066	164.636	1145.9	273.521	5071	1760.71	873.416	432.299	109.703	7927.01	2931.72	190.443	1239.19	261.48	159.873	349.688
279_2--deoxyguanosine 5--triphosphate	506.0 -> 469.8						146.194						174.523			154.942
28_adenine	134.0 -> 106.9	951.783	469.72	807.224	220.512	688.45	179.313	1153.72	482.728	207.313	789.012	696.375	185.003	10241.6	9119.92	11855.9	11949.3
281_2--deoxyguanosine 5--diphosphate	426.0 -> 158.9	1109.64	5048.07	498.771	3412.56	1052.53	695.688	463.808	456.177	4602.84	773.115	724.056	517.743	834.741	2601.3	1954.79	759.838
284_1-methylnicotinamide	136.1 -> 93.7	112.207	135.811		108.651				151.251		104.117			146.746			139.371
286_adenosine 5--monophosphate	346.0 -> 78.9	388.925	190.078	638.146	252.385	190.971	238.974	289.141	761.355	242.103	660.514	1006.91	785.444	525.395	684.66	340.311	264.305
288_D-cellobiose	341.1 -> 161.0	11091.8	9724.7	11380.8	9547.83	10201.3	7987.79	649.812	969.682	831.908	805.472	150.446	1070.21	546.807	122.261	3137.71	456.635
29_L-proline	114.0 -> 68.0	218846	80302.3	224113	201061	56041.2	210679	147091	246512	215137	227412	237038	197183	142544	149612	239183	237322
295_cytidine 5--monophosphate	322.0 -> 78.9
2-Hydroxyglutarate	147.0 -> 56.8	23751	154.347	178.162	784.782	7412.16	143.321	28578	38596.9	208.24	120.064	49814.4	641.931	131.946	180.924	78561.5	111.072
3_L-glutamic acid	146.0 -> 127.8	1.94201e+06	1.94556e+06	2.27992e+06	1.89275e+06	2.0597e+06	1.98047e+06	2.09068e+06	2.18933e+06	2.06047e+06	2.10397e+06	2.14781e+06	1.83024e+06	2.08084e+06	1.99404e+06	2.12393e+06	2.09056e+06
30_malate	133.0 -> 115.1	779683	616775	327.001	329061	312.869	651530	123.819	473.457	200952	282988	113.664	318833	1.39012e+06	1.15815e+06	1.00517e+06	953645
304_guanosine 5--monophosphate	362.0 -> 78.9
31_L-asparagine	131.0 -> 113.1	2988.91	1905.82	225.623	4896.75	44532.1	1183.25	119.01	472.014	9412.91	131.826	29483.8	12018.1	999.298	306.64	384.474	690.035
310_deoxythymidine 5--monophosphate	321.0 -> 194.9	2298.94	1413.51	536.201	865.219	1541.11	1152.54	3740.39	5892.18	1246.85	5866.1	10441.4	664.952	2474.41	4968.32	5745.75	6179.19
312_glyoxylic acid	73.0 -> 45.0	186497	197711	196450	195608	195821	187917	191610	191309	203932	188744	184068	185332	181052	185005	180231	170770
317_N-phosphocreatine	210.0 -> 79.0												250.999
32_nicotinamide	121.0 -> 78.1	2519.59	3539	4052.64	52891.9	57854.8	72163.7	3137.86	3034.79	2848.7	62086.3	60742.7	50334.2	1608.83	1181.22	1515.31	2083.69
33_citrate/isocitrate	191.0 -> 111.0	529.766	660.726	1182.56	368.218	154.968	136.429	339.495	635.217	374.598	265.267	870.888	254.151	1699.19	422.663	465.433	5612.38
332_GABA	102.0 -> 84.2	363.892	381.872	455.38	348.206	451.776	292.045	310.788	200.416	494.083	202.832	571.506	479.8	429.085	305.736	296.286	435.434
335_riboflavin	375.1 -> 254.9	3410.1	2852.75	4685.15	3203.12	1479.72	2393.85	3406.94	4091.86	3630.9	3258.74	3897.8	208.054	373.727	2096.38	1216.34	2334.19
336_thiamine monophosphate	343.1 -> 97.1	690.528	601.525	1438.33	346.252	579.893	484.966	527.426	637.355	469.903	798.529	687.232	436.752	784.395	606.47	917.26	524.938
337_N-acetyl-L-cysteine	162.0 -> 84.1
343_O-acetyl-cartine	202.1 -> 58.8	1522.94	1399.88	348.178	1264.74	1257.47	4222.99	2748.33	9093.25	7659.61	11604.3	9703.97	7715.93	6467.85	3100.76	2948.89	10686.7
347_cytidine 5--triphosphate	482.0 -> 383.9
348_acetylcholine	145.1 -> 58.8	1347.02	2866.1	1130.06	7815.12	3542.47	3032	147.065	810.001	5117.36	979.031	1034.68	10158.1	1694.34	1755.19	1084.03	918.738
352_2_deoxy-D-ribose	133.1 -> 115.1	326.416	116.405	437.44		155.828	257.972	199.884	226.205		112.853		188.86	303.663	164.343	934.105	632.21
36_5-methylthio-adenosine	296.1 -> 133.9	319.991	715.99	11128.8	299.525	10860.8	1244.52	476.951	11683.3	811.151	163.395	368.921	1003.05	810.815	1784.45	586.984	20369.2
37_thymine	125.0 -> 80.0	284899	333394	296765	336466	339993	359970	349649	354958	240253	318885	346419	353270	545952	407377	519457	491882
374_5-deoxyadenosine	250.9 -> 134.1	841.784	718.228	186.072	132.442	123.151	175.019	3153.29	3718.03	2806.72	1467.61	1103.1	1753.88	771.357	149.109	334.29	472.335
384_D-ribose	149.0 -> 58.9		125.294	197.284	6974.38	8433.22	6830.45	103.469		108.925	331.458	129.605	122.762	107.339	713.166	216.78
388_3-hydroxykynurenine	223.1 -> 206.1	118.383	533.208	206.218	380.279	365.382	746.305	588.22	241.165	166.029	732.966	2463.52	606.772	109.262	224.049	3947.04	138.448
39_L-valine	116.1 -> 79.0
394_d-glucose-1-phosphate	259.0 -> 78.8	996.837	485.691	626.707	554.811	595.072	630.747	1177.12	618.058	1017.24	428.474	373.073	406.79	676.796	379.236	598.696	658.14
395_sn-glycerol 3-phosphate	171.0 -> 79.0	2073.46	6464.05	710.661	26741.8	7507.12	4922.89	1005.17	1536.38	19781.2	1055.83	699.873	30855	2911.16	1821.32	1148.17	1021.28
397_glycerol-3-phosphocholine	256.1 -> 78.8	769.953	3600.29	132.205	24059.6	5413.85	2155.8	421.047	390.903	17029.7	540.211	105.17	29575.6	860.456	574.205	459.321	570.463
4_glycine	74.0 -> 45.0	2951.45	245.889	2193.51	1488.62	2494.63	2263.93	1893.89	2004.75	2124.27	2050	155.343	1628.93	2659.39	2283.43	2253.82	2561.55
40_-lactate	89.0 -> 43.0		307.921	2351.77	1451.11	1561.28	1719.39	208.367	1930.12	431.367	1647.75	731.056	11857.8	2724.93	3474.75	2118.36	270.579
402_glycerol 2-phosphate	171.0 -> 78.8	2006.35	8161.39	107.417	33330.8	11588.3	5186.04	1604.72	654.59	25687.7	1103.91	136.753	42435.8	4175.3	2028.8	1643.68	1352.94
405_inosine 5--triphosphate	507.0 -> 342.8	2.68551e+06	2.24662e+06	3.16741e+06	2.37526e+06	2.15566e+06	4623.21	2520.8	189.785	2.35203e+06	2.69746e+06	8169.14	1.83698e+06	112.394	195.496	345.613	1876.4
406_2-hydroxybutyric acid	103.0 -> 57.0	913.42	358.701	763.024	131.9	293.084	502.799	288.895	134.572	489.837	372.103	1686.88	1917.9	250.71	278.624	226.955	1218.39
409_adenosine 5--diphosphate	426.0 -> 79.0	1834.27	2378.85	2813.54	4431.58	2237.42	4763.55	3334.46	7054.15	3286.82	852.734	2595.95	447.753	486.581	3697.47	2537.75	1823.18
41_L-threonine	118.0 -> 74.1	1.47177e+06	839523	543963	248975	796032	1.06875e+06	1.79038e+06	1.71485e+06	660609	1.01996e+06	2.07315e+06	1.78137e+07	1.41321e+06	896385	1.35259e+06	1.85569e+06
410_uridine 5--diphosphate	403.0 -> 158.8
418_N-acetyl-serine	146.0 -> 116.0	16871.5	17470.7	17331.8	14790.1	13403.5	17140.8	17956.7	15196.8	13406	16937.6	18585.9	14970.1	12982.1	13507.3	14107.2	14159.1
42_D-glucono-1-5-lactone	177.0 -> 128.8	311.578	106.59	274.658	957.952	721.208	252.459	170.172	419.064	1056.09	416.792	1174.28	179.986	445.781	492.227	159.267	770.422
422_coenzyme A	766.1 -> 78.9
425_cytidine-5-diphosphocholine	487.1 -> 428.0					109.417
43_sarcosine	88.0 -> 59.0	390.274	626.2	578.525	1308.61	381.731	1604.61	505.549	578.765	765.539		748.112	919.665	391.282	399.37	210.093	385.84
44_thymidine	241.1 -> 125.0	3080.83	3170.54	4516.07	1437.88	2370.92	2080.3	1873.27	2182.35	2236.04	1140.91	1773.85	1272.17	9229.58	9532.48	9981.76	10753.9
449_3-5-diiodo-L-thyronine	523.9 -> 126.8					142.968		128.018		172.269		109.148	148.815
457_fumaric acid	115.0 -> 70.9	879.731	875.736	223.517		3975.42	2441.73	955.965	195.095		445.602	149.521	577.033	584.951	4097.5	4662.25	2054.68
459_4-hydroxybenzoic acid	137.0 -> 93.2	31300.4	20961.5	181983	3411.02	735.508	5926.62	5649	79294.9	80827	28097.2	7838.45	12496.1	225825	12469.4	2184.18	1484.43
46_2--deoxycytidine 5--monophosphate	306.0 -> 78.8
462_2-3-dihydroxybenzoate	153.0 -> 109.0	2190.42	713.731	192.425	191.952	574.811	176.181	362.815	828.361	1955.76	1174.99	450.529	177.978	2686.91	596.77	2879.5	546.877
47_guanine	150.0 -> 133.1		132.059			109.028			193.377	172.801	130.68			102.896	119.975
48_taurine	124.0 -> 79.9	1.70436e+07	1.24527e+07	1.53978e+07	1.59618e+07	1.61862e+07	1.67296e+07	1.25194e+07	1.61937e+07	1.16706e+07	1.53961e+07	1.60134e+07	1.62628e+07	1.96002e+07	1.92487e+07	2.53981e+07	2.3917e+07
480_3-(4-hydroxyphenyl)pyruvate	179.0 -> 92.0	1566.12	1878.66	1331.59	1217.41	818.264	1610.31	1652.16	1322.79	2078.9	1410.65	1075.19	1949.85	2595.44	1328.9	2135.61	1426.72
492_kynurenic acid	188.0 -> 143.8	80813.5	83431.1	85897.9	564.376	66491.3	29577	32534.9	18810	30580.7	57498.9	14086.9	1263.56	299216	198952	72897	272.162
496_2-methylmalonate	117.0 -> 73.0	16856.3	1035.95	3246.87	64935.6	8221.48	10653.2	7928.83	1514.97	10240.5	605.645	1458.27	4823.14	721.664	5212.26	1082.29	634.059
499_xanthurenic acid	204.0 -> 159.8	230.965	107.132	134.17	261.358	164.094	1017.88	692.489	128.776	109.786	150.848	1443.15	1114.64	4960.48	284.588	229.125	5499.96
50_nicotinate	122.0 -> 78.0	163.806	105.208	262.811	162.439	571.365	223.535	112.405	239.871	266.796	115.12	590.803	114.2	166.873	1318.21	784.669	1014.06
51_D-gluconic acid	195.1 -> 74.8	17295.2	14337.6	1215.22	7020.25	21206.9	20640.2	17525.9	19398.2	7806.41	20582.4	194.09	268.033	92168.8	954.764	369.213	97593.7
525_N-acetyl-L-leucine	172.1 -> 130.1	611.791	669.582	3750.44	715.27	752.077	337.561	585.411	498.001	267.043	504.393	242.728	960.405	273.635	1850.84	216.371	143.485
531_2-methylmaleate	129.0 -> 84.9	97994.5	63208.6	49300.9	63924.6	62265.2	58564.8	97461.3	137886	91247.8	90307.7	81028	88116.3	19164.2	18733.3	14213.4	8148.18
536_dehydro-L-ascorbic acid	173.0 -> 154.9		34649.9	233701	20063.7	216640	216761	5374.8	12420.7	13039.1	11336.6	9715.85	26586	186613	594.196	33981.8	119739
54_hypoxanthine	135.0 -> 92.0	433787	389349	769948	49299.5	58460.2	57394.1	552248	460959	351636	63415.5	71603.7	45105.8	8.04607e+06	8.38084e+06	7.97247e+06	9.29521e+06
55_L-homoserine	118.0 -> 100.0	276.475	150.097	176.054	113.063	132.757	121.356	15277.8	132.723	279.258	20916	124.701	127.35	171.86	101.629	167.64	189.475
551_biotin	243.1 -> 200.0	346897	351579	697171	287371	329693	313832	400361	394933	300793	379024	430164	267155	2.37942e+06	2.30582e+06	2.31718e+06	2.59142e+06
554_4-aminobenzoate	136.0 -> 92.1	1657.86	1203.66	2193.66	2570.1	1250.83	1361.59	3302.71	1845.6	2484.35	1962.05	1815.21	2263.44	2058.03	1601.94	1860.48	1954.31
556_purvic acid	87.0 -> 43.1	4123.54	376.245	6249.36	1272.62	602.622	5767.73	736.775	754.45	3574.46	572.733	1003.22	202.657	43884.5	41097.4	16321.3	18803.2
56_D-glucose	179.0 -> 60.8	537.996	1499.93	1346.54	502.63	520.036	603.493	624.905	2414.89	293.05	366.603	518.665	2550.53	2341.28	1416.82	813.53	1598.18
563_a-ketoglutaric acid	145.0 -> 100.9	13735.7	9008.3	1.01093e+06	7275.63	13633.7	14645.8	11452.8	6116.07	16169.9	10478.3	1.03626e+06	14669.8	963842	1031.9	1028.05	1216.78
577_anthranilate	136.0 -> 92.0	1844.49	2816.32	2583.47	1318.2	1351.13	2360.56	1599.11	1844.21	3308.04	1708.74	1296.17	2254.98	1916.29	1792.44	2674.23	1747.26
578_Serotonin	175.1 -> 145.0	143.871						136.397					176.366		216.145	189.732
58_inosine	267.0 -> 134.9	99855.2	78849.8	36549.6	560676	632332	410812	57166.5	119153	46283.5	664972	677831	486102	66520.5	25067.5	61513.1	30494.8
6_Succinate	117.0 -> 73.2	19252.1	754.909	73617.5	68077.3	6423.67	9688.54	352.909	8704.81	20020.3	1215.41	185.691	61439.4	5917.46	5034.95	312.308	4307
60_orotate	155.0 -> 111.0	115.064	1011.88	974.188	157.171	306.179	433.815	1094.3	250.606	623.484	177.188	189.389	690.87	548.07	1183.87	1030.98	556.718
607_acetoacetic acid	101.0 -> 56.9	2824.1	4976.88	6825.98	6703.99	5106.81	6527.39	5981.06	7171.96	6654.08	6338.25	6170.18	6440.82	3860.42	5614.57	4649	3004.4
61_uridine	243.1 -> 200.0	346897	351579	697171	287371	329693	313832	400361	394933	300793	379024	430164	267155	2.37942e+06	2.30582e+06	2.31718e+06	2.59142e+06
612_geranyl pyrophosphate	313.1 -> 177.1	939.576	741.675	828.577	916.446	1105.34	648.295	1259.29	1573.17	2262.37	1666.04	2302.35	673.992	1619.75	1552.79	4688.22	2471.29
62_creatine	130.1 -> 87.9	715228	728579	1.71511e+06	701906	693357	685275	732235	750313	722479	723032	792421	710803	971248	989610	955007	969044
620_palmitate	255.2 -> 148.9	2669.93	49023.6	2017.47	1838.52	1820.58	1732.25	3569.75	2755.23	2768.08	1996.35	2245.32	2600.77	1289.64	1759.75	1911.97	6377.43
621_retinal	283.2 -> 177.0	402.688	603.059	283.062	236.125	200.084	267.657	470.955	216.771	295.196	131.901	329.054	232.487	938.781	1372.63	1375.46	1120.14
622_progesterone	313.2 -> 276.8	1398.15	9265.63	6859	8100.15	113.397	286.678	4750.86	1699.22	971.154	825.737	632.258	10529.7	1912.08	361.533	335.98	1652.11
624_farnesyl diphosphate	381.1 -> 299.3	5665.31	6990.54	13448.6	15991	14281.9	9675.46	16368.8	9774.77	7977.41	11856.2	13834.2	14630	15782.6	13482.8	15479.6	12466.3
63_pyridoxine	168.1 -> 149.9	21276.1	15942.1	19438.8	33105.1	34094.9	26661.9	1.06222e+06	288381	198532	367808	261117	159017	3650.14	4311.6	5990.14	6468.38
630_cholic acid	407.3 -> 343.0	417.609	113.629	575.584	217.558	163.597	137.96	581.795	510.12	3849.23	6088.97	443.968	4456.95	106.328
639_stearate	283.3 -> 177.0	326.725	259.889	188.194	223.835	164.813	153.45	195.586	224.545	218.026	300.209	214.732	182.994	1327.93	1213.05	1384.94	1231.67
64_citrulline	174.1 -> 131.2	178.366	309739	26047.6	490610	357521	162.439	84093.1	41779.4	402289	155.882	126.495	493367	286628	260.346	114344	116542
640_decanoate	171.1 -> 153.2	1775.78	3901.42	1401.71	1130.66	2693.84	1513.25	4424.78	5467.51		1272.2	1477.07	3059.32	1365.98	1146.02	2006.13	1136.18
641_linoleate	279.2 -> 279.2	7.76764e+07	7.63329e+07	8.3012e+07	7.44851e+07	7.71157e+07	7.89582e+07	7.77788e+07	7.7879e+07	7.6787e+07	7.79392e+07	8.07556e+07	7.40346e+07	2.52313e+07	1.92193e+07	1.89926e+07	1.76034e+07
65_kynurenine	207.1 -> 190.2	29139.5	7673.23	4365.18	7214.66	8317.56	3822	29552.5	28168.5	10122.3	3897.18	1959.97	6417.29	26572.5	33046.5	3595.61	4126.45
67_dihydroorotate	157.0 -> 113.0	9553.54	4857.27	7059.2	1464.37	2915.26	6784.96	4883.36	118.371	4837.8	984.883	11131.2	2298.33	102981	130482	81027.4	126682
685_geranylgeranyl pyrophosphate	449.2 -> 255.3														154.609
686_cholesterol-3-sulfate	465.3 -> 405.4	141.653	303.752	184.129	8470.03	148.611	139.081	8634.37	518.424	187.626	108.28	337.351	7704.64	244.191	382.079	2604.4	279.482
6-phosphogluconic acid	275.0 -> 97.2	100.614			111.85	126.87	104.804	158.451	122.67	257.741	128.288	165.335		191.445	140.808	240.657	134.538
7_L-lysine	145.1 -> 127.0	722976	938838	4906.36	4.29093e+07	751358	856269	923415	1.02958e+06	944532	982960	934772	4.25317e+07	805373	796912	797727	963743
71_2-dAMP	330.1 -> 79.0
716_phenylpyruvic acid	163.0 -> 91.2	6255.72	7350.25	7097.51	3387.03	3413.85	3981.06	3699.77	1266.66	3136.75	4082.27	3223.24	3327.31	5038.42	5147.43	4863.25	4617.95
719_vitamin D3	383.3 -> 339.1	548.866	2833.72	1250.71	217.184	4563.2	4082.41	3677.56	1947.85	1147.46	6373.34	6586.01	7375.13	225.137	5115.93	8126.32	114.052
72_urate	167.0 -> 124.0	141542	98383.2	13269.7	61597.9	82398.9	19993.2	1830.67	670.02	296.572	123272	163642	91402.7	4.88491e+06	5.54632e+06	5.56144e+06	5.00747e+06
74_cytosine	110.0 -> 67.0	122.847		116.149	153.114				107.719		123.754	138.151		111.563	154.212		100.806
758_glycyldeoxycholic acid	448.3 -> 73.9	1.95353e+06	2.46994e+06	234239	2.12926e+06	2.37277e+06	2.05292e+06	2.40556e+06	2.54524e+06	1.84098e+06	2.49581e+06	2.65383e+06	1.83571e+06	843534	1.87929e+06	839412	41098.7
76_xanthine	151.0 -> 108.0	32752.8	30739.1	35844.4	24441.2	27574.6	29530.3	28489.2	22471.6	23126.1	24155.9	20048.4	16586.4	661629	630423	610095	641047
765_2-aminobutanoic acid	102.0 -> 56.0	4043.8	6285.14	12099.6	9162.14	11178.6	10738.1	8807.2	10230.1	5988.65	2508.06	8583.63	8049.3	9811.52	9544.66	5462.05	6670.29
78_guanosine	282.1 -> 149.8	6539.91	5669.55	8588.69	4365.41	215.246	4523.84	23559.1	25855.2	1587.97	13756.6	11931.6	7865.4	2982.41	783.666	721.318	275.117
8_L-aspartate	132.0 -> 88.0	7.62235e+06	7.49941e+06	291153	6.3598e+06	7.44821e+06	1648.91	7.2728e+06	4.67631e+06	6.55056e+06	4.96689e+06	1.42421e+06	5.31148e+06	4.68847e+06	3.39712e+06	3.28839e+06	3.02176e+06
817_25-hydroxyvitamin D	399.3 -> 381.3	719.927	296.801	424.787	132.353	329.495	343.293	181.665	472.04	567.849	496.806	1264.49	608.19	669.903	214.255	495.391	223.956
82_isoleucine	130.1 -> 44.9	4121.15	6430.2	8715.54	1575.61	5737.13	2978.58	6583.25	7111.17	10626.7	5360.2	2130.36	1524.05	16533.1	8886.89	8818.78	8798.72
822_acetyl-coenzyme A	808.1 -> 408.0
84_dihydrofolate	442.1 -> 175.9	6406.58	5819.84	642.704	640.994	7970.79	7516.86	6352.1	4256.28	2894.73	1751.41	9410.44	3568.12	6638.86	4916.68	5709.22	6570.16
85_aconitate	173.0 -> 84.9	1261.52	1597.5	1208.05	1655.63	1356.53	1350.24	1987.13	1700.55	1886.91	1924.31	2194.74	2248.67	1424.47	1073.91	1469.79	1496.05
86_5-6-dihydrouracil	113.0 -> 41.9	2737.06	971.939	501.103	259	474.806	872.191	1459.91	264.428	804.458	802.816	312.513		135.542	443.922	334.43	190.84
87_nicotinamide mononucleotide	333.0 -> 78.8	1038.55	773.618	1050.24	749.277	978.818	607.032	1500.22	1032.39	1220.77	1156.88	1034.36	853.737	4554.97	4899.68	4137.53	4955.69
88_purine	119.0 -> 64.9	112.029	119.021	137.325	124.79	356.178	116.91	208.788	177.899	110.212	374.683	367.912	110.006	411.704	426.575	607.845	854.455
9_L-glutamine	145.1 -> 126.8	817906	5.03019e+07	5.33836e+07	5.06927e+07	961562	924016	1.0555e+06	1.15773e+06	1.15212e+06	1.68617e+06	1.51258e+06	5.07083e+07	1.04929e+06	932387	1.0107e+06	1.60643e+06
92_cystine	239.0 -> 120.0	56286.4	51625.8	72143.4	46898.3	57901.5	56375.5	55123.7	44953.5	40403.5	46600.9	65344.2	45917.2	53434.4	56275.4	46921.8	59374
93_shikimate	173.0 -> 93.1	268.54	184.467		147.825	159.674	307.398	354.674	283.518	222.593	373.647	481.14	224.874	243.996	229.199	229.387	763.397
94_malate	131.0 -> 128.1	1116.01	753.143	669.832	881.294	907.139	494.733	642.281	1103.47	695.442	1825.6	526.056	662.308	1672.59	552.025	942.569	564.776
95_folic acid	440.1 -> 311.0	638.284	477.345	777.734	348.826	266.994	383.483	264.433	2033.56	538.742	281.171	420.254	307.788	171.553	237.425	4288.96	163.087
96_hypotaurine	108.0 -> 63.8	5536.89	6410.95	8814.18	211.217	7026.39	195.82	682.21	5121.99	9078.61	4800.72	4017.39	18779.1	24166.6	23083.5	19178.1	17722.9
d-glucosamine 6-phosphate	258.0 -> 97.0
Erythrose 4-phosphate	199.0 -> 97.0
fructose-1-6-bisphosphate	339.0 -> 97.1	423.985		165.067	117.585	132.593	118.361	105.934	1904.09	294.463	277.491	116.074		260.122	105.247	100.777	187.538
homocysteine	134.0 -> 33.2			107.806
Kelovaline	115.0 -> 71.0
ketoglutarate	145.0 -> 101.1	938999	817136	1.0979e+06	756193	832660	866266	833324	893026	747721	851621	874196	172128	646627	667482	766848	610809
oxaloacetic acid	131.0 -> 87.0	188.466	361.972	189.192	287.004	936.473	212.687	188.865	347.329	193.962	954.215	337.371	509.755	1578.92	337.336	336.658	546.113
Oxidized glutathione	611.1 -> 306.0	286.787	152.735	107.541	130.042	105.18		115.394	236.098	186.707	159.924		112.627				166.436
phospho_enol_pyruvic acid	167.0 -> 79.1
phosphoglyceric acid	185.0 -> 79.1
Reduced glutathione	306.1 -> 142.9	34986.4	16411.4	61516.4	46077.4	58135.6	42188.6	56841.9	49032.2	46672.9	20537.6	46153.8	291.91	86188.7	34962.3	32728.8	35209.6
Ribulose 5-phosphate	229.0 -> 97.2
