# Supplementary material for: NAD+ augmentation restores mitophagy and limits accelerated aging in Werner syndrome
Source: Nat Commun. 2019 Nov 21;10:5284. doi: 10.1038/s41467-019-13172-8 (PMC6872719; doi:10.1038/s41467-019-13172-8)
Supplement: Supplementary file 7 — Source Data [file 41467_2019_13172_MOESM7_ESM.zip]

Archive with 1 entries (1 files):
- 183854_3_supp_4026269_pwnlb2.pdf
